# Supplementary material for: Modular reorganization of the global network of gene regulatory interactions during perinatal human brain development
Source: BMC Dev Biol. 2016 May 12;16:13. doi: 10.1186/s12861-016-0111-3 (PMC4866393; doi:10.1186/s12861-016-0111-3)
Supplement: Additional file 4: — Gene ontology enrichment analysis per module. Only gene ontology terms annotated to at least 150 genes are included. Statistically significant overrepresentation of GO terms was assessed based on a Z-score test. Mean and standard deviation for the expected number of genes annotated to each GO term per module were estimated based on 10,000 equally-sized random samples drawn from the background gene population. P values, where adjusted for multiple testing using Benjamini-Hochberg correction. Separate tabs are included in this file for each separate module. (XLSX 41 kb) [file 12861_2016_111_MOESM4_ESM.xlsx]

## Sheet: M1
GOID	GO Term	Observed genes	Expected genes	SEM	Z-score	P-value	Adjusted P-value (BH)
GO:0006954	inflammatory response	101	49.645	6.42513	7.99284	1.31867e-15	9.08414e-14
GO:0006955	immune response	108	54.289	6.74722	7.96046	1.71399e-15	9.08414e-14
GO:0019221	cytokine-mediated signaling pathway	69	39.047	5.73059	5.22686	1.72409e-07	3.65508e-06
GO:0007165	signal transduction	276	218.193	12.7747	4.52512	6.03623e-06	9.14058e-05
GO:0032496	response to lipopolysaccharide	46	25.359	4.63634	4.45201	8.50716e-06	0.00011272
GO:0045087	innate immune response	132	98.428	8.72611	3.8473	0.000119424	0.00105491
GO:0007267	cell-cell signaling	57	36.878	5.62892	3.57475	0.000350563	0.00232248
GO:0007166	cell surface receptor signaling pathway	58	38.129	5.77769	3.43926	0.000583303	0.00343501
GO:0min150	annotated in small GO	2150	2075.36	23.2912	3.20486	0.00135128	0.00729743
GO:0030198	extracellular matrix organization	70	50.281	6.42583	3.06871	0.00214987	0.0108517
GO:0030168	platelet activation	49	32.967	5.25257	3.05241	0.00227012	0.0109378
GO:0007155	cell adhesion	97	74.386	7.93763	2.84896	0.00438623	0.0178823

## Sheet: M2
GOID	GO Term	Observed genes	Expected genes	SEM	Z-score	P-value	Adjusted P-value (BH)
GO:0006351	transcription- DNA-templated	444	270.399	14.7413	11.7765	5.15742e-32	5.46686e-30
GO:0006355	regulation of transcription- DNA-templated	426	260.784	14.1519	11.6744	1.72205e-31	9.12687e-30
GO:0016567	protein ubiquitination	86	49.036	6.4936	5.69237	1.25287e-08	4.42679e-07
GO:0006468	protein phosphorylation	121	89.821	8.56658	3.63961	0.000273054	0.00413482
GO:0006200	ATP catabolic process	61	41.045	5.81711	3.43039	0.000602703	0.00744606
GO:0006511	ubiquitin-dependent protein catabolic process	40	24.152	4.67683	3.38862	0.000702459	0.00744606
GO:0016055	Wnt signaling pathway	39	23.875	4.56313	3.31461	0.000917719	0.00811366
GO:0061024	membrane organization	36	21.899	4.25451	3.31436	0.000918528	0.00811366
GO:0006974	cellular response to DNA damage stimulus	43	27.719	5.00611	3.05247	0.00226965	0.0160389
GO:0006281	DNA repair	63	44.622	6.14368	2.99136	0.00277734	0.0183999
GO:0010467	gene expression	123	96.903	8.95968	2.91272	0.00358301	0.0216881
GO:0046777	protein autophosphorylation	36	23.315	4.36794	2.90412	0.00368289	0.0216881
GO:0045892	negative regulation of transcription- DNA-templated	90	69.002	7.50495	2.79789	0.00514383	0.0259641

## Sheet: M3
GOID	GO Term	Observed genes	Expected genes	SEM	Z-score	P-value	Adjusted P-value (BH)
GO:0001525	angiogenesis	72	27.35	4.9244	9.06709	1.2224e-19	1.29575e-17
GO:0030198	extracellular matrix organization	91	40.617	6.00036	8.39666	4.59344e-17	2.43452e-15
GO:0007596	blood coagulation	109	60.181	7.05308	6.92165	4.46402e-12	1.57729e-10
GO:0min150	annotated in small GO	1785	1668.24	21.5364	5.42132	5.91596e-08	1.56773e-06
GO:0001666	response to hypoxia	44	20.925	4.29066	5.37796	7.53357e-08	1.59712e-06
GO:0007166	cell surface receptor signaling pathway	57	30.636	5.05263	5.21788	1.80982e-07	3.19735e-06
GO:0008285	negative regulation of cell proliferation	83	52.084	6.48653	4.76619	1.87744e-06	2.26638e-05
GO:0007155	cell adhesion	93	59.337	7.26775	4.63183	3.62448e-06	3.84195e-05
GO:0008284	positive regulation of cell proliferation	88	57.841	6.77123	4.45399	8.42887e-06	8.12237e-05
GO:0044281	small molecule metabolic process	234	182.565	11.8551	4.33866	1.43357e-05	0.000126632
GO:0030168	platelet activation	46	26.008	4.65442	4.29528	1.74477e-05	0.000142266
GO:0006629	lipid metabolic process	43	24.783	4.54385	4.00916	6.0936e-05	0.000430614
GO:0043123	positive regulation of I-kappaB kinase/NF-kappaB signaling	37	20.223	4.21248	3.98269	6.81406e-05	0.000451432
GO:0010628	positive regulation of gene expression	42	24.256	4.52293	3.92312	8.74102e-05	0.000545028
GO:0032496	response to lipopolysaccharide	36	19.952	4.27691	3.75224	0.000175262	0.0010321
GO:0016477	cell migration	35	20.086	3.99607	3.73217	0.000189839	0.0010591
GO:0045944	positive regulation of transcription from RNA polymerase II promoter	144	109.522	9.32386	3.69782	0.000217456	0.00115252
GO:0007165	signal transduction	218	175.513	11.7522	3.61524	0.000300068	0.00144578
GO:0055114	oxidation-reduction process	117	88.064	8.53843	3.38891	0.000701703	0.00309919
GO:0006955	immune response	64	43.505	6.17447	3.31931	0.000902394	0.00382615
GO:0042127	regulation of cell proliferation	34	20.044	4.35787	3.20248	0.0013625	0.0055548
GO:0019221	cytokine-mediated signaling pathway	47	31.282	5.26424	2.98581	0.0028283	0.00967097
GO:0030154	cell differentiation	75	55.302	6.71892	2.93172	0.00337091	0.0111661
GO:0006508	proteolysis	91	69.39	7.49641	2.88272	0.00394264	0.0122918
GO:0006954	inflammatory response	56	39.595	5.79539	2.8307	0.00464466	0.0140667
GO:0043065	positive regulation of apoptotic process	56	39.942	5.88943	2.72658	0.0063994	0.0174205
GO:0044255	cellular lipid metabolic process	31	20.17	4.03403	2.68466	0.00726031	0.0192398
GO:0008283	cell proliferation	63	47.358	6.1091	2.56044	0.010454	0.0263838
GO:0006366	transcription from RNA polymerase II promoter	78	60.217	7.04908	2.52274	0.0116445	0.028705
GO:0034641	cellular nitrogen compound metabolic process	36	24.282	4.73866	2.47285	0.0134041	0.0322916

## Sheet: M4
GOID	GO Term	Observed genes	Expected genes	SEM	Z-score	P-value	Adjusted P-value (BH)
GO:0006351	transcription- DNA-templated	235	172.557	12.2201	5.10987	3.22375e-07	1.70859e-05
GO:0000398	mRNA splicing- via spliceosome	33	15.162	3.63111	4.91255	8.9899e-07	3.17643e-05
GO:0008380	RNA splicing	42	21.665	4.46954	4.54969	5.37252e-06	0.000142372
GO:0006397	mRNA processing	29	17.077	3.88924	3.06564	0.00217207	0.0328914
GO:0007411	axon guidance	47	31.142	5.28297	3.00172	0.00268457	0.0355706
GO:0010467	gene expression	84	62.053	7.62656	2.87771	0.00400576	0.0471789

## Sheet: M5
GOID	GO Term	Observed genes	Expected genes	SEM	Z-score	P-value	Adjusted P-value (BH)
GO:0007268	synaptic transmission	107	35.897	5.65246	12.5791	2.75086e-36	2.91591e-34
GO:0006811	ion transport	64	29.916	5.17453	6.58688	4.49155e-11	2.38052e-09
GO:0055085	transmembrane transport	111	69.16	7.71959	5.41998	5.96055e-08	2.10606e-06
GO:0007399	nervous system development	55	29.552	5.24775	4.84932	1.23885e-06	2.18864e-05
GO:0048011	neurotrophin TRK receptor signaling pathway	47	25.257	4.65539	4.6705	3.00462e-06	4.54985e-05
GO:0007411	axon guidance	55	30.678	5.2779	4.60828	4.0602e-06	5.37976e-05
GO:0007264	small GTPase mediated signal transduction	56	31.996	5.29887	4.53002	5.89783e-06	6.94633e-05
GO:0007165	signal transduction	165	123.27	10.1019	4.13089	3.61361e-05	0.000383042
GO:0035556	intracellular signal transduction	61	37.942	5.79	3.98238	6.82286e-05	0.000602686
GO:0007173	epidermal growth factor receptor signaling pathway	33	17.715	3.93666	3.88274	0.000103288	0.000842194
GO:0051056	regulation of small GTPase mediated signal transduction	29	15.225	3.60102	3.82531	0.00013061	0.000988905
GO:0016310	phosphorylation	28	14.573	3.60689	3.72259	0.000197187	0.00139345
GO:0008219	cell death	35	19.394	4.23139	3.68815	0.000225891	0.00149653
GO:0008543	fibroblast growth factor receptor signaling pathway	27	14.92	3.55841	3.39478	0.000686845	0.00383187
GO:0034220	ion transmembrane transport	35	20.039	4.44221	3.36792	0.000757376	0.00401409
GO:0007155	cell adhesion	61	41.544	6.07643	3.20188	0.00136534	0.00657843
GO:0051260	protein homooligomerization	26	15.076	3.8394	2.84524	0.00443781	0.0196003
GO:0min150	annotated in small GO	1219	1168.01	18.3765	2.77496	0.00552089	0.0234086
GO:0006184	GTP catabolic process	37	24.689	4.54895	2.70634	0.00680299	0.0277353
GO:0061024	membrane organization	22	13.639	3.2896	2.54164	0.0110333	0.0433159

## Sheet: M6
GOID	GO Term	Observed genes	Expected genes	SEM	Z-score	P-value	Adjusted P-value (BH)
GO:0050911	detection of chemical stimulus involved in sensory perception of smell	231	22.38	4.42031	47.1958	0	0
GO:0007186	G-protein coupled receptor signaling pathway	293	63.902	7.2189	31.7359	4.9758e-221	2.63717e-219
GO:0000000	not annotated in any biological process	318	229.462	13.3986	6.60801	3.89517e-11	8.25776e-10
GO:0007283	spermatogenesis	47	25.43	4.73936	4.55124	5.33295e-06	3.32525e-05
GO:0007275	multicellular organismal development	58	39.722	5.87786	3.10963	0.00187319	0.00404017
GO:0006955	immune response	41	25.796	4.97384	3.05679	0.0022372	0.00450384
GO:0007267	cell-cell signaling	27	17.536	3.92302	2.41243	0.0158467	0.0258424

## Sheet: M7
GOID	GO Term	Observed genes	Expected genes	SEM	Z-score	P-value	Adjusted P-value (BH)
GO:0010467	gene expression	73	28.484	5.12191	8.69129	3.58359e-18	3.7986e-16
GO:0006412	translation	34	10.885	3.23485	7.14562	8.9589e-13	4.74822e-11
GO:0034641	cellular nitrogen compound metabolic process	26	7.87	2.68408	6.75463	1.43197e-11	5.05962e-10
GO:0000082	G1/S transition of mitotic cell cycle	23	6.288	2.51304	6.65011	2.9287e-11	7.76104e-10
GO:0000278	mitotic cell cycle	40	16.886	3.86159	5.98561	2.15581e-09	4.57032e-08
GO:0016070	RNA metabolic process	28	10.581	3.19149	5.45795	4.81669e-08	8.50949e-07
GO:0006511	ubiquitin-dependent protein catabolic process	20	7.125	2.59386	4.96365	6.91815e-07	1.04761e-05
GO:0016071	mRNA metabolic process	24	9.441	3.02385	4.81473	1.47403e-06	1.95309e-05
GO:0016032	viral process	43	22.734	4.51504	4.48855	7.17099e-06	8.44583e-05
GO:0044267	cellular protein metabolic process	42	22.34	4.58164	4.29104	1.77836e-05	0.000188506
GO:0006457	protein folding	18	7.238	2.61231	4.11972	3.79332e-05	0.000365539
GO:0042981	regulation of apoptotic process	19	8.321	2.75201	3.88044	0.000104266	0.000789445
GO:0015031	protein transport	39	21.52	4.53963	3.85054	0.000117859	0.000832871
GO:0006200	ATP catabolic process	23	11.845	3.26828	3.41311	0.000642261	0.00400468
GO:0008380	RNA splicing	19	9.924	2.90046	3.12916	0.00175304	0.00864779
GO:0006886	intracellular protein transport	25	14.114	3.73188	2.91703	0.00353384	0.0149835
GO:0016192	vesicle-mediated transport	17	9.229	2.93653	2.64633	0.00813717	0.0287513
GO:0061024	membrane organization	13	6.466	2.49862	2.61505	0.00892153	0.0300318
GO:0006397	mRNA processing	14	7.611	2.63489	2.42477	0.015318	0.0438839

## Sheet: M8
GOID	GO Term	Observed genes	Expected genes	SEM	Z-score	P-value	Adjusted P-value (BH)
GO:0006412	translation	58	9.109	2.96478	16.4906	4.28597e-61	4.54313e-59
GO:0016070	RNA metabolic process	52	8.897	2.8493	15.1276	1.06548e-51	5.64705e-50
GO:0016071	mRNA metabolic process	47	7.992	2.73229	14.2767	3.05846e-46	1.08066e-44
GO:0010467	gene expression	85	23.756	4.50097	13.6068	3.64636e-42	9.66286e-41
GO:0044267	cellular protein metabolic process	56	18.735	4.13593	9.01008	2.05916e-19	4.36541e-18
GO:0016032	viral process	56	19.202	4.23948	8.67984	3.96314e-18	7.00156e-17
GO:0044237	cellular metabolic process	22	4.832	2.16066	7.94573	1.93056e-15	2.92342e-14
GO:0008380	RNA splicing	26	8.366	2.71319	6.49936	8.06634e-11	1.06879e-09
GO:0000398	mRNA splicing- via spliceosome	20	5.907	2.3837	5.91223	3.375e-09	3.975e-08
GO:0000278	mitotic cell cycle	30	14.342	3.84601	4.07123	4.67661e-05	0.000450655
GO:0006397	mRNA processing	16	6.598	2.38203	3.94705	7.91192e-05	0.000698886
GO:0007067	mitotic nuclear division	19	8.694	2.72246	3.78555	0.000153369	0.00116122
GO:0034641	cellular nitrogen compound metabolic process	16	6.683	2.56263	3.63572	0.000277209	0.00183651
GO:0000082	G1/S transition of mitotic cell cycle	13	5.344	2.24471	3.41069	0.000647981	0.00381589
GO:0006281	DNA repair	19	10.74	3.2334	2.55459	0.0106313	0.0388522
GO:0044281	small molecule metabolic process	66	49.328	6.55648	2.54283	0.0109959	0.0388522

## Sheet: M9
GOID	GO Term	Observed genes	Expected genes	SEM	Z-score	P-value	Adjusted P-value (BH)
GO:0044237	cellular metabolic process	35	4.459	2.0195	15.123	1.14186e-51	1.21037e-49
GO:0006412	translation	27	8.527	2.85612	6.46786	9.93987e-11	5.26813e-09
GO:0044281	small molecule metabolic process	85	45.701	6.57304	5.97882	2.2476e-09	7.94151e-08
GO:0008150	biological_process	41	19.743	4.11751	5.16258	2.43565e-07	6.45446e-06
GO:0055114	oxidation-reduction process	44	21.882	4.43551	4.98657	6.14593e-07	1.30294e-05

## Sheet: M10
GOID	GO Term	Observed genes	Expected genes	SEM	Z-score	P-value	Adjusted P-value (BH)

[truncated: 13 more sheets: M11, M12, M13, M14, M15, M16, M17, M18, M19, M20, M21, M22, M23]
