# Supplementary material for: Modular reorganization of the global network of gene regulatory interactions during perinatal human brain development
Source: BMC Dev Biol. 2016 May 12;16:13. doi: 10.1186/s12861-016-0111-3 (PMC4866393; doi:10.1186/s12861-016-0111-3)
Supplement: Additional file 5: — Gene ontology enrichment analysis per module obtained using Webgestalt [27]. Statistically significant overrepresentation of GO terms was assessed based on the tool’s standard hypergeometric test. Only biological process terms were considered. Separate tabs are included in this file for each separate module. (XLSX 235 kb) [file 12861_2016_111_MOESM5_ESM.xlsx]

## Sheet: M1
GO Domain	GO description	GO ID	number of reference genes in the category (C)	number of genes in the gene set and also in the category (O)	expected number in the category (E)	Ratio of enrichment (R)	p value from hypergeometric test (rawP)	Multiple testing-adjusted p value
biological process	regulation of leukocyte activation	GO:0002694	318	91	52.59	1.73	3.55e-08	5.89e-06
biological process	platelet activation	GO:0030168	213	53	35.23	1.5	0.0011	0.0271
biological process	neutrophil chemotaxis	GO:0030593	49	20	8.1	2.47	4.61e-05	0.0023
biological process	regulation of cytokine production	GO:0001817	364	87	60.2	1.45	0.0002	0.0074
biological process	response to organic cyclic compound	GO:0014070	568	139	93.94	1.48	4.99e-07	5.14e-05
biological process	positive regulation of T cell differentiation	GO:0045582	53	23	8.77	2.62	3.66e-06	0.0003
biological process	regulation of T cell activation	GO:0050863	213	65	35.23	1.85	2.57e-07	3.01e-05
biological process	negative regulation of immune system process	GO:0002683	168	48	27.78	1.73	6.04e-05	0.0029
biological process	cellular response to lipopolysaccharide	GO:0071222	86	29	14.22	2.04	7.33e-05	0.0034
biological process	immune effector process	GO:0002252	422	117	69.79	1.68	3.1e-09	9.97e-07
biological process	cytosolic calcium ion homeostasis	GO:0051480	181	47	29.93	1.57	0.0008	0.0209
biological process	positive regulation of MAPK cascade	GO:0043410	169	43	27.95	1.54	0.002	0.0433
biological process	response to organophosphorus	GO:0046683	98	33	16.21	2.04	2.48e-05	0.0013
biological process	response to stress	GO:0006950	2811	567	464.89	1.22	7.31e-09	1.64e-06
biological process	interferon-gamma-mediated signaling pathway	GO:0060333	73	25	12.07	2.07	0.0002	0.0074
biological process	regulation of production of molecular mediator of immune response	GO:0002700	60	21	9.92	2.12	0.0004	0.0126
biological process	leukocyte activation involved in immune response	GO:0002366	132	36	21.83	1.65	0.0012	0.0289
biological process	serotonin secretion	GO:0001820	7	7	1.16	6.05	3.36e-06	0.0002
biological process	negative regulation of viral genome replication	GO:0045071	29	13	4.8	2.71	0.0003	0.0097
biological process	humoral immune response mediated by circulating immunoglobulin	GO:0002455	43	19	7.11	2.67	1.86e-05	0.0011
biological process	response to stimulus	GO:0050896	6350	1180	1050.18	1.12	1.63e-09	5.99e-07
biological process	sensory perception of pain	GO:0019233	63	20	10.42	1.92	0.0021	0.045
biological process	positive regulation of mononuclear cell proliferation	GO:0032946	96	36	15.88	2.27	6.02e-07	6.08e-05
biological process	cellular response to dexamethasone stimulus	GO:0071549	11	8	1.82	4.4	5.69e-05	0.0027
biological process	regulation of response to external stimulus	GO:0032101	367	87	60.7	1.43	0.0002	0.0074
biological process	cytokine production	GO:0001816	410	96	67.81	1.42	0.0002	0.0074
biological process	defense response to virus	GO:0051607	171	45	28.28	1.59	0.0007	0.0189
biological process	response to other organism	GO:0051707	541	140	89.47	1.56	1.22e-08	2.24e-06
biological process	cation homeostasis	GO:0055080	415	98	68.63	1.43	0.0001	0.0042
biological process	regulation of leukocyte mediated immunity	GO:0002703	92	28	15.22	1.84	0.0007	0.0189
biological process	positive regulation of immune system process	GO:0002684	513	151	84.84	1.78	8.42e-14	7.22e-11
biological process	immunoglobulin mediated immune response	GO:0016064	92	33	15.22	2.17	5.43e-06	0.0004
biological process	positive regulation of tumor necrosis factor production	GO:0032760	31	14	5.13	2.73	0.0002	0.0074
biological process	decidualization	GO:0046697	17	9	2.81	3.2	0.0006	0.017
biological process	regulation of ion transport	GO:0043269	256	61	42.34	1.44	0.0016	0.0364
biological process	regulation of type 2 immune response	GO:0002828	22	11	3.64	3.02	0.0003	0.0097
biological process	adaptive immune response	GO:0002250	184	66	30.43	2.17	1.37e-10	5.88e-08
biological process	cellular response to biotic stimulus	GO:0071216	101	33	16.7	1.98	4.95e-05	0.0024
biological process	positive regulation of interleukin-6 production	GO:0032755	31	13	5.13	2.54	0.0007	0.0189
biological process	anion transport	GO:0006820	311	71	51.43	1.38	0.0023	0.0483
biological process	complement activation, classical pathway	GO:0006958	29	14	4.8	2.92	7.16e-05	0.0034
biological process	regulation of response to stimulus	GO:0048583	2231	423	368.97	1.15	0.0005	0.015
biological process	positive regulation of CD4-positive, alpha-beta T cell activation	GO:2000516	19	9	3.14	2.86	0.0017	0.0379
biological process	immune response-regulating signaling pathway	GO:0002764	235	65	38.87	1.67	1.06e-05	0.0007
biological process	secretion by cell	GO:0032940	672	140	111.14	1.26	0.0016	0.0364
biological process	leukocyte chemotaxis	GO:0030595	111	32	18.36	1.74	0.0008	0.0209
biological process	interferon-gamma production	GO:0032609	71	24	11.74	2.04	0.0003	0.0097
biological process	multicellular organismal process	GO:0032501	5456	1004	902.33	1.11	1.24e-06	0.0001
biological process	regulation of homeostatic process	GO:0032844	255	60	42.17	1.42	0.0023	0.0483
biological process	cellular response to glucocorticoid stimulus	GO:0071385	26	12	4.3	2.79	0.0004	0.0126
biological process	ion transport	GO:0006811	949	190	156.95	1.21	0.002	0.0433
biological process	keratan sulfate catabolic process	GO:0042340	12	7	1.98	3.53	0.0012	0.0289
biological process	positive regulation of transport	GO:0051050	467	102	77.23	1.32	0.0015	0.0346
biological process	response to chemical stimulus	GO:0042221	2663	537	440.42	1.22	2.3e-08	3.95e-06
biological process	response to insecticide	GO:0017085	109	38	18.03	2.11	2.42e-06	0.0002
biological process	positive regulation of leukocyte proliferation	GO:0070665	99	37	16.37	2.26	4.65e-07	4.88e-05
biological process	single-multicellular organism process	GO:0044707	5425	1000	897.2	1.11	9.4e-07	8.64e-05
biological process	immune system process	GO:0002376	1698	401	280.82	1.43	5.83e-16	1e-12
biological process	signal transduction	GO:0007165	3994	729	660.54	1.1	0.0003	0.0097
biological process	mononuclear cell proliferation	GO:0032943	185	62	30.6	2.03	1.04e-08	2.14e-06
biological process	defense response	GO:0006952	1023	281	169.19	1.66	3.37e-20	8.7e-17
biological process	innate immune response	GO:0045087	492	143	81.37	1.76	1.15e-12	7.4e-10
biological process	immune response-activating signal transduction	GO:0002757	223	60	36.88	1.63	5.52e-05	0.0027
biological process	positive regulation of immune effector process	GO:0002699	96	34	15.88	2.14	5.43e-06	0.0004
biological process	regulation of lymphocyte differentiation	GO:0045619	101	31	16.7	1.86	0.0003	0.0097
biological process	regulation of cytokine secretion	GO:0050707	72	27	11.91	2.27	1.5e-05	0.0009
biological process	regulation of leukocyte migration	GO:0002685	79	26	13.07	1.99	0.0003	0.0097
biological process	response to bacterium	GO:0009617	322	86	53.25	1.61	2.08e-06	0.0002
biological process	cell communication	GO:0007154	4606	831	761.76	1.09	0.0005	0.015
biological process	humoral immune response	GO:0006959	100	38	16.54	2.3	1.98e-07	2.43e-05
biological process	muscle contraction	GO:0006936	249	60	41.18	1.46	0.0013	0.0308
biological process	immune response-activating cell surface receptor signaling pathway	GO:0002429	123	36	20.34	1.77	0.0003	0.0097
biological process	regulation of blood vessel size	GO:0050880	101	29	16.7	1.74	0.0015	0.0346
biological process	respiratory burst	GO:0045730	22	10	3.64	2.75	0.0014	0.0329
biological process	negative regulation of viral reproduction	GO:0048525	29	13	4.8	2.71	0.0003	0.0097
biological process	lymphocyte proliferation	GO:0046651	183	62	30.27	2.05	6.5e-09	1.52e-06
biological process	response to external stimulus	GO:0009605	1288	268	213.01	1.26	1.46e-05	0.0009
biological process	positive regulation of multicellular organismal process	GO:0051240	472	111	78.06	1.42	4.5e-05	0.0023
biological process	icosanoid metabolic process	GO:0006690	66	22	10.92	2.02	0.0006	0.017
biological process	negative regulation of reproductive process	GO:2000242	75	23	12.4	1.85	0.0017	0.0379
biological process	activation of immune response	GO:0002253	272	83	44.98	1.85	5.87e-09	1.44e-06
biological process	cell activation	GO:0001775	732	189	121.06	1.56	3.65e-11	2.09e-08
biological process	adaptive immune response based on somatic recombination of immune receptors built from immunoglobulin superfamily domains	GO:0002460	167	59	27.62	2.14	2.52e-09	8.65e-07
biological process	regulation of lymphocyte activation	GO:0051249	280	80	46.31	1.73	2.53e-07	3.01e-05
biological process	response to inorganic substance	GO:0010035	413	96	68.3	1.41	0.0002	0.0074
biological process	ion homeostasis	GO:0050801	634	139	104.85	1.33	0.0002	0.0074
biological process	production of molecular mediator of immune response	GO:0002440	101	29	16.7	1.74	0.0015	0.0346
biological process	response to biotic stimulus	GO:0009607	568	147	93.94	1.56	5.19e-09	1.37e-06
biological process	T cell activation	GO:0042110	324	95	53.58	1.77	4.66e-09	1.37e-06
biological process	metal ion homeostasis	GO:0055065	340	79	56.23	1.4	0.0008	0.0209
biological process	regulation of B cell activation	GO:0050864	81	24	13.4	1.79	0.0023	0.0483
biological process	acute-phase response	GO:0006953	46	16	7.61	2.1	0.002	0.0433
biological process	gamma-delta T cell activation	GO:0046629	11	7	1.82	3.85	0.0006	0.017
biological process	response to wounding	GO:0009611	1069	255	176.79	1.44	9.66e-11	4.97e-08
biological process	cellular response to mechanical stimulus	GO:0071260	51	19	8.43	2.25	0.0003	0.0097
biological process	regulation of mononuclear cell proliferation	GO:0032944	145	50	23.98	2.09	9.85e-08	1.45e-05
biological process	serotonin transport	GO:0006837	11	7	1.82	3.85	0.0006	0.017
biological process	response to steroid hormone stimulus	GO:0048545	301	79	49.78	1.59	1.07e-05	0.0007
biological process	regulation of lymphocyte proliferation	GO:0050670	144	50	23.82	2.1	7.67e-08	1.16e-05
biological process	positive regulation of protein secretion	GO:0050714	79	27	13.07	2.07	9.89e-05	0.0042
biological process	interleukin-10 secretion	GO:0072608	6	5	0.99	5.04	0.0006	0.017
biological process	regulation of multicellular organismal process	GO:0051239	1727	341	285.62	1.19	9.67e-05	0.0042
biological process	elevation of cytosolic calcium ion concentration	GO:0007204	169	46	27.95	1.65	0.0003	0.0097
biological process	cellular response to metal ion	GO:0071248	81	27	13.4	2.02	0.0002	0.0074
biological process	positive regulation of acute inflammatory response	GO:0002675	21	11	3.47	3.17	0.0002	0.0074
biological process	cellular divalent inorganic cation homeostasis	GO:0072503	257	66	42.5	1.55	0.0001	0.0042
biological process	cellular amide metabolic process	GO:0043603	133	37	22	1.68	0.0007	0.0189
biological process	regulation of cell activation	GO:0050865	341	97	56.4	1.72	1.75e-08	3.11e-06
biological process	cellular chemical homeostasis	GO:0055082	614	136	101.55	1.34	0.0001	0.0042
biological process	response to cortisol stimulus	GO:0051414	13	8	2.15	3.72	0.0003	0.0097
biological process	positive regulation of inflammatory response	GO:0050729	68	28	11.25	2.49	1.2e-06	0.0001
biological process	positive regulation of cytokine production	GO:0001819	191	53	31.59	1.68	6.09e-05	0.0029
biological process	B cell mediated immunity	GO:0019724	95	35	15.71	2.23	1.39e-06	0.0001
biological process	response to nutrient	GO:0007584	242	58	40.02	1.45	0.0017	0.0379
biological process	positive regulation of alpha-beta T cell activation	GO:0046635	44	18	7.28	2.47	0.0001	0.0042
biological process	regulation of leukocyte proliferation	GO:0070663	150	51	24.81	2.06	1.23e-07	1.62e-05
biological process	response to molecule of bacterial origin	GO:0002237	220	61	36.38	1.68	1.81e-05	0.001
biological process	positive regulation of cytokine secretion	GO:0050715	52	19	8.6	2.21	0.0004	0.0126
biological process	blood circulation	GO:0008015	327	83	54.08	1.53	2.48e-05	0.0013
biological process	defense response to bacterium	GO:0042742	120	34	19.85	1.71	0.0008	0.0209
biological process	regulation of biological quality	GO:0065008	2444	491	404.2	1.21	1.94e-07	2.43e-05
biological process	ossification	GO:0001503	275	67	45.48	1.47	0.0005	0.015
biological process	regulation of response to stress	GO:0080134	708	146	117.09	1.25	0.002	0.0433
biological process	myeloid cell activation involved in immune response	GO:0002275	47	17	7.77	2.19	0.0009	0.0227
biological process	cytokine secretion	GO:0050663	84	31	13.89	2.23	5.27e-06	0.0004
biological process	regulation of immune effector process	GO:0002697	206	58	34.07	1.7	1.76e-05	0.001
biological process	regulation of protein secretion	GO:0050708	116	35	19.18	1.82	0.0002	0.0074
biological process	lymphocyte activation	GO:0046649	452	115	74.75	1.54	6.37e-07	6.31e-05
biological process	response to gravity	GO:0009629	13	7	2.15	3.26	0.0023	0.0483
biological process	regulation of tube size	GO:0035150	102	30	16.87	1.78	0.0008	0.0209
biological process	regulation of secretion	GO:0051046	426	95	70.45	1.35	0.001	0.0251
biological process	immune response-regulating cell surface receptor signaling pathway	GO:0002768	133	41	22	1.86	3.07e-05	0.0016
biological process	leukocyte proliferation	GO:0070661	193	64	31.92	2.01	9.69e-09	2.08e-06
biological process	regulation of acute inflammatory response	GO:0002673	47	18	7.77	2.32	0.0003	0.0097
biological process	response to corticosteroid stimulus	GO:0031960	146	50	24.15	2.07	1.26e-07	1.62e-05
biological process	secretion	GO:0046903	771	161	127.51	1.26	0.0007	0.0189
biological process	leukocyte mediated immunity	GO:0002443	191	58	31.59	1.84	1.33e-06	0.0001
biological process	circulatory system process	GO:0003013	328	83	54.25	1.53	2.8e-05	0.0015
biological process	response to selenium ion	GO:0010269	11	7	1.82	3.85	0.0006	0.017
biological process	cellular ion homeostasis	GO:0006873	571	126	94.43	1.33	0.0003	0.0097
biological process	cellular homeostasis	GO:0019725	700	149	115.77	1.29	0.0005	0.015
biological process	regulation of viral genome replication	GO:0045069	41	15	6.78	2.21	0.0016	0.0364
biological process	regulation of blood pressure	GO:0008217	136	38	22.49	1.69	0.0005	0.015
biological process	response to molecule of fungal origin	GO:0002238	4	4	0.66	6.05	0.0007	0.0189
biological process	protein secretion	GO:0009306	157	44	25.97	1.69	0.0002	0.0074
biological process	response to methylmercury	GO:0051597	10	8	1.65	4.84	1.82e-05	0.001
biological process	bone mineralization	GO:0030282	84	25	13.89	1.8	0.0018	0.0398
biological process	cell-cell signaling	GO:0007267	1062	212	175.64	1.21	0.0013	0.0308
biological process	acute inflammatory response	GO:0002526	104	33	17.2	1.92	9.46e-05	0.0042
biological process	positive regulation of leukocyte activation	GO:0002696	224	72	37.05	1.94	5.34e-09	1.37e-06
biological process	response to interferon-gamma	GO:0034341	105	38	17.37	2.19	8.4e-07	8.01e-05
biological process	regulation of interleukin-17 production	GO:0032660	16	9	2.65	3.4	0.0003	0.0097
biological process	regulation of adaptive immune response based on somatic recombination of immune receptors built from immunoglobulin superfamily domains	GO:0002822	80	30	13.23	2.27	5.11e-06	0.0004
biological process	positive regulation of T cell activation	GO:0050870	160	54	26.46	2.04	7.01e-08	1.09e-05
biological process	regulation of T-helper 1 type immune response	GO:0002825	19	9	3.14	2.86	0.0017	0.0379
biological process	antigen receptor-mediated signaling pathway	GO:0050851	116	32	19.18	1.67	0.0018	0.0398
biological process	regulation of lymphocyte mediated immunity	GO:0002706	72	23	11.91	1.93	0.0009	0.0227
biological process	response to lipopolysaccharide	GO:0032496	208	58	34.4	1.69	2.4e-05	0.0013
biological process	cell activation involved in immune response	GO:0002263	132	36	21.83	1.65	0.0012	0.0289
biological process	positive regulation of T cell proliferation	GO:0042102	65	28	10.75	2.6	3.96e-07	4.34e-05
biological process	negative regulation of multi-organism process	GO:0043901	50	17	8.27	2.06	0.002	0.0433
biological process	regulation of inflammatory response	GO:0050727	185	55	30.6	1.8	5.05e-06	0.0004
biological process	leukocyte activation	GO:0045321	534	140	88.31	1.59	4.99e-09	1.37e-06
biological process	cellular response to cytokine stimulus	GO:0071345	396	103	65.49	1.57	8.19e-07	7.95e-05
biological process	regulation of alpha-beta T cell activation	GO:0046634	59	20	9.76	2.05	0.0009	0.0227
biological process	protein activation cascade	GO:0072376	62	25	10.25	2.44	6.95e-06	0.0005
biological process	cellular calcium ion homeostasis	GO:0006874	242	61	40.02	1.52	0.0003	0.0097
biological process	vascular process in circulatory system	GO:0003018	120	34	19.85	1.71	0.0008	0.0209
biological process	positive regulation of cell activation	GO:0050867	232	76	38.37	1.98	7.66e-10	3.03e-07
biological process	lymphocyte mediated immunity	GO:0002449	151	48	24.97	1.92	2.6e-06	0.0002
biological process	cellular response to interferon-gamma	GO:0071346	86	33	14.22	2.32	9.57e-07	8.64e-05
biological process	cellular response to organic substance	GO:0071310	1098	239	181.59	1.32	1.56e-06	0.0001
biological process	regulation of interferon-gamma production	GO:0032649	65	23	10.75	2.14	0.0002	0.0074
biological process	positive regulation of adaptive immune response based on somatic recombination of immune receptors built from immunoglobulin superfamily domains	GO:0002824	45	19	7.44	2.55	4.05e-05	0.0021
biological process	regulation of gamma-delta T cell activation	GO:0046643	9	6	1.49	4.03	0.0011	0.0271
biological process	positive regulation of defense response	GO:0031349	214	63	35.39	1.78	1.55e-06	0.0001
biological process	calcium ion homeostasis	GO:0055074	253	62	41.84	1.48	0.0007	0.0189
biological process	positive regulation of lymphocyte activation	GO:0051251	205	64	33.9	1.89	1.26e-07	1.62e-05
biological process	cellular cation homeostasis	GO:0030003	354	85	58.55	1.45	0.0002	0.0074
biological process	positive regulation of B cell activation	GO:0050871	54	20	8.93	2.24	0.0002	0.0074
biological process	single organism signaling	GO:0044700	4487	809	742.07	1.09	0.0006	0.017
biological process	cellular response to corticosteroid stimulus	GO:0071384	27	13	4.47	2.91	0.0001	0.0042
biological process	chemokine production	GO:0032602	52	18	8.6	2.09	0.0012	0.0289
biological process	chemical homeostasis	GO:0048878	817	177	135.12	1.31	5.01e-05	0.0025
biological process	cellular response to molecule of bacterial origin	GO:0071219	91	32	15.05	2.13	1.2e-05	0.0007
biological process	inflammatory response	GO:0006954	464	143	76.74	1.86	6.93e-15	8.92e-12
biological process	response to mechanical stimulus	GO:0009612	130	36	21.5	1.67	0.0009	0.0227
biological process	T cell proliferation	GO:0042098	129	48	21.33	2.25	1.14e-08	2.21e-06
biological process	organ development	GO:0048513	2477	462	409.65	1.13	0.0011	0.0271
biological process	leukocyte migration	GO:0050900	240	62	39.69	1.56	0.0001	0.0042
biological process	positive regulation of secretion	GO:0051047	216	57	35.72	1.6	0.0001	0.0042
biological process	regulation of cell proliferation	GO:0042127	1128	222	186.55	1.19	0.0021	0.045
biological process	response to glucocorticoid stimulus	GO:0051384	137	47	22.66	2.07	2.81e-07	3.21e-05
biological process	cellular response to inorganic substance	GO:0071241	94	30	15.55	1.93	0.0002	0.0074
biological process	eating behavior	GO:0042755	23	11	3.8	2.89	0.0005	0.015
biological process	response to organic nitrogen	GO:0010243	639	133	105.68	1.26	0.0022	0.047
biological process	single-organism process	GO:0044699	7378	1323	1220.2	1.08	1.37e-06	0.0001
biological process	regulation of adaptive immune response	GO:0002819	88	33	14.55	2.27	1.75e-06	0.0001
biological process	negative regulation of immune response	GO:0050777	50	18	8.27	2.18	0.0007	0.0189
biological process	response to metal ion	GO:0010038	253	68	41.84	1.63	1.89e-05	0.0011
biological process	interleukin-17 production	GO:0032620	16	9	2.65	3.4	0.0003	0.0097
biological process	response to virus	GO:0009615	245	62	40.52	1.53	0.0003	0.0097
biological process	response to lipid	GO:0033993	572	138	94.6	1.46	1.28e-06	0.0001
biological process	protein trimerization	GO:0070206	33	13	5.46	2.38	0.0014	0.0329
biological process	type 2 immune response	GO:0042092	27	12	4.47	2.69	0.0006	0.017
biological process	viral genome replication	GO:0019079	55	19	9.1	2.09	0.0009	0.0227
biological process	cell surface receptor signaling pathway	GO:0007166	2253	424	372.61	1.14	0.0009	0.0227
biological process	regulation of immune system process	GO:0002682	811	217	134.13	1.62	2.23e-14	2.3e-11
biological process	cellular response to organic cyclic compound	GO:0071407	47	18	7.77	2.32	0.0003	0.0097
biological process	positive regulation of response to stimulus	GO:0048584	1032	233	170.68	1.37	1.08e-07	1.54e-05
biological process	cellular response to chemical stimulus	GO:0070887	1511	329	249.89	1.32	1.16e-08	2.21e-06
biological process	myeloid leukocyte activation	GO:0002274	112	35	18.52	1.89	8.35e-05	0.0038
biological process	response to organic substance	GO:0010033	1768	372	292.4	1.27	6.56e-08	1.06e-05
biological process	immune response	GO:0006955	990	274	163.73	1.67	3.38e-20	8.7e-17
biological process	muscle system process	GO:0003012	278	67	45.98	1.46	0.0007	0.0189
biological process	response to cytokine stimulus	GO:0034097	490	124	81.04	1.53	3.17e-07	3.55e-05
biological process	response to endogenous stimulus	GO:0009719	980	197	162.08	1.22	0.0013	0.0308
biological process	positive regulation of alpha-beta T cell proliferation	GO:0046641	15	8	2.48	3.22	0.0012	0.0289
biological process	positive regulation of adaptive immune response	GO:0002821	48	21	7.94	2.65	8.25e-06	0.0005
biological process	positive regulation of digestive system process	GO:0060456	5	5	0.83	6.05	0.0001	0.0042
biological process	fatty acid derivative metabolic process	GO:1901568	66	22	10.92	2.02	0.0006	0.017
biological process	positive regulation of gamma-delta T cell activation	GO:0046645	9	6	1.49	4.03	0.0011	0.0271
biological process	regulation of T cell proliferation	GO:0042129	102	39	16.87	2.31	1.14e-07	1.59e-05
biological process	regulation of defense response	GO:0031347	403	101	66.65	1.52	6.18e-06	0.0004
biological process	positive regulation of lymphocyte differentiation	GO:0045621	63	24	10.42	2.3	3.25e-05	0.0017
biological process	regulation of neutrophil chemotaxis	GO:0090022	19	9	3.14	2.86	0.0017	0.0379
biological process	cellular response to stimulus	GO:0051716	4870	868	805.42	1.08	0.0015	0.0346
biological process	regulation of immune response	GO:0050776	506	148	83.68	1.77	2.62e-13	1.93e-10
biological process	response to cAMP	GO:0051591	73	24	12.07	1.99	0.0005	0.015
biological process	regulation of T cell differentiation	GO:0045580	79	29	13.07	2.22	1.18e-05	0.0007
biological process	positive regulation of immune response	GO:0050778	339	103	56.06	1.84	1.14e-10	5.33e-08
biological process	T cell differentiation	GO:0030217	158	45	26.13	1.72	0.0001	0.0042
biological process	response to toxin	GO:0009636	221	62	36.55	1.7	1.04e-05	0.0007
biological process	signaling	GO:0023052	4487	809	742.07	1.09	0.0006	0.017
biological process	homeostatic process	GO:0042592	1166	244	192.84	1.27	2.45e-05	0.0013
biological process	cytokine-mediated signaling pathway	GO:0019221	325	83	53.75	1.54	1.95e-05	0.0011
biological process	T-helper 1 type immune response	GO:0042088	34	14	5.62	2.49	0.0006	0.017
biological process	complement activation	GO:0006956	43	21	7.11	2.95	9.03e-07	8.45e-05
biological process	response to abiotic stimulus	GO:0009628	788	165	130.32	1.27	0.0005	0.015
biological process	response to purine-containing compound	GO:0014074	112	37	18.52	2	1.34e-05	0.0008
biological process	positive regulation of lymphocyte proliferation	GO:0050671	95	36	15.71	2.29	4.47e-07	4.79e-05
biological process	positive regulation of response to external stimulus	GO:0032103	144	39	23.82	1.64	0.0009	0.0227
biological process	divalent inorganic cation homeostasis	GO:0072507	269	67	44.49	1.51	0.0003	0.0097
biological process	response to dexamethasone stimulus	GO:0071548	13	8	2.15	3.72	0.0003	0.0097
biological process	cellular metal ion homeostasis	GO:0006875	314	76	51.93	1.46	0.0003	0.0097

## Sheet: M2
GO Domain	GO description	GO ID	number of reference genes in the category (C)	number of genes in the gene set and also in the category (O)	expected number in the category (E)	Ratio of enrichment (R)	p value from hypergeometric test (rawP)	Multiple testing-adjusted p value
biological process	heterocycle metabolic process	GO:0046483	5118	951	771.29	1.23	1.43e-18	4.04e-16
biological process	nucleobase-containing compound metabolic process	GO:0006139	4966	938	748.38	1.25	1.2e-20	5.65e-18
biological process	intrinsic apoptotic signaling pathway	GO:0097193	104	30	15.67	1.91	0.0002	0.0123
biological process	cellular biosynthetic process	GO:0044249	4840	857	729.4	1.17	1.85e-10	2.18e-08
biological process	single-organism metabolic process	GO:0044710	8799	1426	1326.02	1.08	4.03e-07	4.07e-05
biological process	regulation of cellular process	GO:0050794	7408	1199	1116.4	1.07	4.63e-05	0.0033
biological process	modification-dependent macromolecule catabolic process	GO:0043632	382	88	57.57	1.53	1.98e-05	0.0016
biological process	DNA duplex unwinding	GO:0032508	29	12	4.37	2.75	0.0006	0.0314
biological process	regulation of RNA metabolic process	GO:0051252	2810	587	423.47	1.39	6.31e-21	3.82e-18
biological process	metabolic process	GO:0008152	9048	1460	1363.55	1.07	7.31e-07	7.2e-05
biological process	mRNA metabolic process	GO:0016071	588	118	88.61	1.33	0.0005	0.0272
biological process	organelle organization	GO:0006996	2046	356	308.34	1.15	0.0009	0.0444
biological process	methylation	GO:0032259	133	35	20.04	1.75	0.0005	0.0272
biological process	regulation of transcription, DNA-dependent	GO:0006355	2733	574	411.87	1.39	5.87e-21	3.82e-18
biological process	protein alkylation	GO:0008213	78	24	11.75	2.04	0.0003	0.0174
biological process	RNA biosynthetic process	GO:0032774	3123	640	470.64	1.36	6.12e-21	3.82e-18
biological process	nucleic acid metabolic process	GO:0090304	4213	843	634.91	1.33	4.75e-26	1.01e-22
biological process	chromatin modification	GO:0016568	418	97	62.99	1.54	5.46e-06	0.0005
biological process	nucleobase-containing compound biosynthetic process	GO:0034654	3407	671	513.44	1.31	1.45e-17	3.23e-15
biological process	regulation of gene expression	GO:0010468	3193	637	481.19	1.32	7.59e-18	1.89e-15
biological process	response to leucine	GO:0043201	4	4	0.6	6.64	0.0005	0.0272
biological process	protein ubiquitination	GO:0016567	522	118	78.67	1.5	2.16e-06	0.0002
biological process	protein modification by small protein conjugation	GO:0032446	553	121	83.34	1.45	8.59e-06	0.0007
biological process	cellular nitrogen compound metabolic process	GO:0034641	5345	969	805.5	1.2	1.65e-15	2.69e-13
biological process	primary metabolic process	GO:0044238	8311	1383	1252.48	1.1	1.15e-10	1.39e-08
biological process	chromosome organization	GO:0051276	652	134	98.26	1.36	7.14e-05	0.0048
biological process	regulation of biosynthetic process	GO:0009889	3201	634	482.4	1.31	5.49e-17	1.11e-14
biological process	response to DNA damage stimulus	GO:0006974	591	117	89.06	1.31	0.0009	0.0444
biological process	regulation of nucleobase-containing compound metabolic process	GO:0019219	3244	654	488.88	1.34	1.35e-19	5.2e-17
biological process	autophagy	GO:0006914	111	30	16.73	1.79	0.0008	0.0404
biological process	regulation of RNA biosynthetic process	GO:2001141	2751	576	414.58	1.39	1.03e-20	5.46e-18
biological process	aromatic compound biosynthetic process	GO:0019438	3459	678	521.28	1.3	2.91e-17	6.17e-15
biological process	RNA processing	GO:0006396	626	131	94.34	1.39	3.62e-05	0.0027
biological process	histone modification	GO:0016570	256	63	38.58	1.63	3.78e-05	0.0028
biological process	ncRNA processing	GO:0034470	198	48	29.84	1.61	0.0004	0.0229
biological process	macromolecule metabolic process	GO:0043170	6954	1215	1047.98	1.16	1.27e-15	2.15e-13
biological process	DNA geometric change	GO:0032392	31	13	4.67	2.78	0.0003	0.0174
biological process	protein modification process	GO:0036211	2407	436	362.74	1.2	3.85e-06	0.0003
biological process	cellular protein catabolic process	GO:0044257	411	94	61.94	1.52	1.42e-05	0.0012
biological process	protein desumoylation	GO:0016926	4	4	0.6	6.64	0.0005	0.0272
biological process	covalent chromatin modification	GO:0016569	261	63	39.33	1.6	7e-05	0.0048
biological process	regulation of biological process	GO:0050789	7821	1250	1178.64	1.06	0.0003	0.0174
biological process	protein deubiquitination	GO:0016579	63	21	9.49	2.21	0.0002	0.0123
biological process	nitrogen compound metabolic process	GO:0006807	5698	1005	858.7	1.17	1.37e-12	1.76e-10
biological process	regulation of macromolecule biosynthetic process	GO:0010556	3048	618	459.34	1.35	6.47e-19	2.11e-16
biological process	cellular metabolic process	GO:0044237	8227	1369	1239.82	1.1	1.98e-10	2.27e-08
biological process	regulation of primary metabolic process	GO:0080090	4140	774	623.91	1.24	1.16e-14	1.7e-12
biological process	regulation of macromolecule metabolic process	GO:0060255	3981	745	599.94	1.24	4.53e-14	6.19e-12
biological process	ribonucleoprotein complex biogenesis	GO:0022613	222	52	33.46	1.55	0.0006	0.0314
biological process	heterocycle biosynthetic process	GO:0018130	3473	678	523.39	1.3	8.02e-17	1.54e-14
biological process	macromolecule methylation	GO:0043414	122	35	18.39	1.9	8.32e-05	0.0053
biological process	gene expression	GO:0010467	4502	857	678.46	1.26	3.28e-19	1.16e-16
biological process	regulation of cellular metabolic process	GO:0031323	4196	782	632.34	1.24	1.67e-14	2.36e-12
biological process	organic cyclic compound biosynthetic process	GO:1901362	3568	686	537.7	1.28	2.01e-15	3.15e-13
biological process	protein methylation	GO:0006479	78	24	11.75	2.04	0.0003	0.0174
biological process	RNA metabolic process	GO:0016070	3724	764	561.21	1.36	2.43e-26	1.01e-22
biological process	regulation of metabolic process	GO:0019222	4623	828	696.69	1.19	3.74e-11	4.66e-09
biological process	cellular process	GO:0009987	12353	1915	1861.62	1.03	2e-05	0.0016
biological process	cellular macromolecule catabolic process	GO:0044265	676	140	101.87	1.37	3.35e-05	0.0025
biological process	macromolecule modification	GO:0043412	2500	455	376.75	1.21	1.25e-06	0.0001
biological process	transcription, DNA-dependent	GO:0006351	3044	631	458.74	1.38	6.68e-22	7.08e-19
biological process	cellular macromolecule biosynthetic process	GO:0034645	3978	754	599.49	1.26	1.05e-15	1.85e-13
biological process	cellular nitrogen compound biosynthetic process	GO:0044271	3553	683	535.44	1.28	2.53e-15	3.83e-13
biological process	protein modification by small protein conjugation or removal	GO:0070647	619	143	93.28	1.53	4.38e-08	4.53e-06
biological process	protein catabolic process	GO:0030163	519	105	78.21	1.34	0.0008	0.0404
biological process	organic substance biosynthetic process	GO:1901576	4940	865	744.47	1.16	1.86e-09	2.07e-07
biological process	chromatin organization	GO:0006325	491	106	73.99	1.43	5.5e-05	0.0039
biological process	proteolysis involved in cellular protein catabolic process	GO:0051603	397	94	59.83	1.57	3.12e-06	0.0003
biological process	organic substance metabolic process	GO:0071704	8604	1407	1296.64	1.09	3.18e-08	3.37e-06
biological process	macromolecule biosynthetic process	GO:0009059	4080	760	614.86	1.24	6.31e-14	8.36e-12
biological process	cellular component biogenesis at cellular level	GO:0071843	237	54	35.72	1.51	0.001	0.0487
biological process	cellular protein modification process	GO:0006464	2407	436	362.74	1.2	3.85e-06	0.0003
biological process	ubiquitin-dependent protein catabolic process	GO:0006511	373	87	56.21	1.55	1.34e-05	0.0011
biological process	cellular aromatic compound metabolic process	GO:0006725	5127	951	772.65	1.23	2.59e-18	6.86e-16
biological process	cellular macromolecule metabolic process	GO:0044260	6339	1163	955.3	1.22	3.59e-23	5.07e-20
biological process	biosynthetic process	GO:0009058	5010	868	755.02	1.15	1.76e-08	1.91e-06
biological process	regulation of glucose transport	GO:0010827	77	23	11.6	1.98	0.0007	0.0362
biological process	regulation of cellular macromolecule biosynthetic process	GO:2000112	2971	612	447.73	1.37	2.06e-20	8.73e-18
biological process	protein modification by small protein removal	GO:0070646	76	25	11.45	2.18	7.71e-05	0.0051
biological process	modification-dependent protein catabolic process	GO:0019941	379	87	57.12	1.52	2.53e-05	0.0019
biological process	ncRNA metabolic process	GO:0034660	281	63	42.35	1.49	0.0006	0.0314
biological process	regulation of nitrogen compound metabolic process	GO:0051171	3327	663	501.38	1.32	1.32e-18	4e-16
biological process	negative regulation of TOR signaling cascade	GO:0032007	15	9	2.26	3.98	8.31e-05	0.0053
biological process	regulation of cellular biosynthetic process	GO:0031326	3173	633	478.18	1.32	1.04e-17	2.45e-15
biological process	protein ubiquitination involved in ubiquitin-dependent protein catabolic process	GO:0042787	59	20	8.89	2.25	0.0002	0.0123
biological process	organic cyclic compound metabolic process	GO:1901360	5305	967	799.47	1.21	3.19e-16	5.88e-14
biological process	protein localization to cytoskeleton	GO:0044380	7	6	1.05	5.69	7.1e-05	0.0048

## Sheet: M3
GO Domain	GO description	GO ID	number of reference genes in the category (C)	number of genes in the gene set and also in the category (O)	expected number in the category (E)	Ratio of enrichment (R)	p value from hypergeometric test (rawP)	Multiple testing-adjusted p value
biological process	glutamate biosynthetic process	GO:0006537	6	4	0.84	4.78	0.0045	0.0468
biological process	platelet activation	GO:0030168	213	49	29.71	1.65	0.0002	0.0044
biological process	regulation of cholesterol esterification	GO:0010872	9	5	1.26	3.98	0.0041	0.0442
biological process	cell proliferation	GO:0008283	1488	289	207.54	1.39	3.72e-10	1.02e-07
biological process	regulation of DNA biosynthetic process	GO:2000278	15	7	2.09	3.35	0.0023	0.0302
biological process	regulation of blood vessel endothelial cell migration	GO:0043535	37	15	5.16	2.91	6.28e-05	0.0019
biological process	negative regulation of cell migration	GO:0030336	123	30	17.16	1.75	0.0013	0.0194
biological process	positive regulation of cell proliferation	GO:0008284	619	127	86.33	1.47	2.9e-06	0.0002
biological process	cellular developmental process	GO:0048869	2731	433	380.91	1.14	0.0008	0.0133
biological process	regulation of mast cell activation	GO:0033003	24	9	3.35	2.69	0.0035	0.04
biological process	positive regulation of transcription from RNA polymerase II promoter	GO:0045944	674	119	94.01	1.27	0.0033	0.038
biological process	regulation of vasculogenesis	GO:2001212	8	6	1.12	5.38	0.0002	0.0044
biological process	cell-substrate junction assembly	GO:0007044	57	22	7.95	2.77	3.42e-06	0.0002
biological process	integrin-mediated signaling pathway	GO:0007229	66	19	9.21	2.06	0.0013	0.0194
biological process	negative regulation of apoptotic process	GO:0043066	544	107	75.87	1.41	0.0001	0.0025
biological process	carboxylic acid metabolic process	GO:0019752	829	157	115.62	1.36	2.38e-05	0.0009
biological process	regulation of cytokine production	GO:0001817	364	81	50.77	1.6	9.2e-06	0.0004
biological process	regulation of phosphatidylinositol 3-kinase activity	GO:0043551	27	10	3.77	2.66	0.0024	0.0311
biological process	response to organic cyclic compound	GO:0014070	568	115	79.22	1.45	1.61e-05	0.0006
biological process	regulation of blood coagulation	GO:0030193	60	17	8.37	2.03	0.0027	0.0333
biological process	regulation of phosphatidylinositol 3-kinase cascade	GO:0014066	52	19	7.25	2.62	3.89e-05	0.0013
biological process	mesenchyme development	GO:0060485	158	43	22.04	1.95	8.07e-06	0.0004
biological process	extracellular matrix assembly	GO:0085029	12	6	1.67	3.58	0.0032	0.0375
biological process	oligodendrocyte development	GO:0014003	31	12	4.32	2.78	0.0006	0.0107
biological process	leukocyte degranulation	GO:0043299	37	13	5.16	2.52	0.001	0.016
biological process	response to BMP stimulus	GO:0071772	10	6	1.39	4.3	0.0009	0.0146
biological process	immune effector process	GO:0002252	422	92	58.86	1.56	5.67e-06	0.0003
biological process	wound healing	GO:0042060	606	150	84.52	1.77	3e-13	1.45e-10
biological process	positive regulation of MAPK cascade	GO:0043410	169	39	23.57	1.65	0.0009	0.0146
biological process	regulation of vasoconstriction	GO:0019229	44	14	6.14	2.28	0.0019	0.026
biological process	immune system development	GO:0002520	554	103	77.27	1.33	0.0011	0.0172
biological process	cell-cell adhesion mediated by integrin	GO:0033631	11	6	1.53	3.91	0.0018	0.025
biological process	vasculogenesis	GO:0001570	67	25	9.34	2.68	1.56e-06	9.81e-05
biological process	regulation of cell motility	GO:2000145	404	100	56.35	1.77	3.11e-09	5.19e-07
biological process	response to stress	GO:0006950	2811	499	392.06	1.27	1.22e-10	3.94e-08
biological process	regulation of cellular component movement	GO:0051270	444	105	61.93	1.7	1.74e-08	2.22e-06
biological process	monocarboxylic acid biosynthetic process	GO:0072330	164	36	22.87	1.57	0.0034	0.0391
biological process	growth	GO:0040007	779	142	108.65	1.31	0.0004	0.0076
biological process	regulation of muscle organ development	GO:0048634	104	27	14.51	1.86	0.0008	0.0133
biological process	endothelial cell differentiation	GO:0045446	47	18	6.56	2.75	2.97e-05	0.001
biological process	interferon-gamma-mediated signaling pathway	GO:0060333	73	23	10.18	2.26	9.3e-05	0.0025
biological process	positive regulation of metabolic process	GO:0009893	1937	334	270.16	1.24	6.13e-06	0.0003
biological process	response to amino acid stimulus	GO:0043200	79	21	11.02	1.91	0.0022	0.0293
biological process	organonitrogen compound biosynthetic process	GO:1901566	636	122	88.71	1.38	0.0001	0.0025
biological process	leukocyte activation involved in immune response	GO:0002366	132	30	18.41	1.63	0.0041	0.0442
biological process	regulation of localization	GO:0032879	1299	227	181.18	1.25	0.0001	0.0025
biological process	positive regulation of chemotaxis	GO:0050921	70	20	9.76	2.05	0.0011	0.0172
biological process	organ morphogenesis	GO:0009887	789	152	110.05	1.38	1.27e-05	0.0005
biological process	negative regulation of cellular process	GO:0048523	2763	434	385.37	1.13	0.0017	0.0241
biological process	ovulation cycle	GO:0042698	101	27	14.09	1.92	0.0005	0.0092
biological process	dicarboxylic acid catabolic process	GO:0043649	15	8	2.09	3.82	0.0004	0.0076
biological process	cellular response to type I interferon	GO:0071357	65	25	9.07	2.76	8.07e-07	5.58e-05
biological process	positive regulation of protein metabolic process	GO:0051247	844	152	117.72	1.29	0.0004	0.0076
biological process	actin filament-based process	GO:0030029	457	85	63.74	1.33	0.0029	0.0349
biological process	negative regulation of cytokine production	GO:0001818	128	33	17.85	1.85	0.0003	0.0062
biological process	developmental process	GO:0032502	4431	690	618.01	1.12	9.63e-05	0.0025
biological process	astrocyte differentiation	GO:0048708	44	16	6.14	2.61	0.0002	0.0044
biological process	regulation of multicellular organismal development	GO:2000026	1070	215	149.24	1.44	5.28e-09	7.74e-07
biological process	renal system development	GO:0072001	244	55	34.03	1.62	0.0002	0.0044
biological process	response to stimulus	GO:0050896	6350	1007	885.66	1.14	1.52e-09	3.07e-07
biological process	response to temperature stimulus	GO:0009266	110	26	15.34	1.69	0.0042	0.0449
biological process	cell-substrate adhesion	GO:0031589	212	59	29.57	2	7.72e-08	8.3e-06
biological process	response to interferon-alpha	GO:0035455	13	7	1.81	3.86	0.0008	0.0133
biological process	response to hormone stimulus	GO:0009725	709	130	98.89	1.31	0.0005	0.0092
biological process	patterning of blood vessels	GO:0001569	33	11	4.6	2.39	0.0038	0.0421
biological process	circulatory system development	GO:0072359	742	183	103.49	1.77	8.42e-16	6.79e-13
biological process	morphogenesis of an epithelium	GO:0002009	360	81	50.21	1.61	5.94e-06	0.0003
biological process	negative regulation of tumor necrosis factor production	GO:0032720	28	10	3.91	2.56	0.0032	0.0375
biological process	regulation of response to external stimulus	GO:0032101	367	78	51.19	1.52	7.12e-05	0.0021
biological process	regulated secretory pathway	GO:0045055	43	13	6	2.17	0.0045	0.0468
biological process	cytokine production	GO:0001816	410	84	57.18	1.47	0.0001	0.0025
biological process	negative regulation of ATP citrate synthase activity	GO:2000984	3	3	0.42	7.17	0.0027	0.0333
biological process	regulation of mast cell degranulation	GO:0043304	17	8	2.37	3.37	0.0011	0.0172
biological process	blood vessel endothelial cell migration	GO:0043534	58	24	8.09	2.97	2.71e-07	2.38e-05
biological process	response to other organism	GO:0051707	541	104	75.46	1.38	0.0003	0.0062
biological process	positive regulation of cell communication	GO:0010647	731	151	101.96	1.48	2.12e-07	1.94e-05
biological process	organonitrogen compound catabolic process	GO:1901565	700	127	97.63	1.3	0.0009	0.0146
biological process	positive regulation of immune system process	GO:0002684	513	105	71.55	1.47	2.34e-05	0.0008
biological process	positive regulation of cell migration	GO:0030335	218	58	30.41	1.91	5.24e-07	4.03e-05
biological process	positive regulation of cellular component movement	GO:0051272	230	61	32.08	1.9	3.02e-07	2.56e-05
biological process	in utero embryonic development	GO:0001701	303	59	42.26	1.4	0.0044	0.0466
biological process	regulation of programmed cell death	GO:0043067	1126	206	157.05	1.31	1.3e-05	0.0005
biological process	mammary gland development	GO:0030879	128	30	17.85	1.68	0.0025	0.0318
biological process	regulation of lipid kinase activity	GO:0043550	32	11	4.46	2.46	0.0029	0.0349
biological process	cholesterol esterification	GO:0034435	12	6	1.67	3.58	0.0032	0.0375
biological process	positive regulation of cholesterol efflux	GO:0010875	11	6	1.53	3.91	0.0018	0.025
biological process	small molecule catabolic process	GO:0044282	256	55	35.71	1.54	0.0006	0.0107
biological process	anion transport	GO:0006820	311	64	43.38	1.48	0.0008	0.0133
biological process	positive regulation of I-kappaB kinase/NF-kappaB cascade	GO:0043123	141	33	19.67	1.68	0.0016	0.0231
biological process	regulation of I-kappaB kinase/NF-kappaB cascade	GO:0043122	191	44	26.64	1.65	0.0004	0.0076
biological process	regulation of response to stimulus	GO:0048583	2231	397	311.17	1.28	1.51e-08	2.03e-06
biological process	negative regulation of biological process	GO:0048519	3025	480	421.91	1.14	0.0004	0.0076
biological process	response to oxygen levels	GO:0070482	260	70	36.26	1.93	2.14e-08	2.57e-06
biological process	regulation of MyD88-dependent toll-like receptor signaling pathway	GO:0034124	3	3	0.42	7.17	0.0027	0.0333
biological process	negative regulation of sequence-specific DNA binding transcription factor activity	GO:0043433	115	27	16.04	1.68	0.004	0.0435
biological process	positive regulation of locomotion	GO:0040017	230	59	32.08	1.84	1.55e-06	9.81e-05
biological process	extracellular matrix organization	GO:0030198	205	63	28.59	2.2	3.81e-10	1.02e-07
biological process	immune response-regulating signaling pathway	GO:0002764	235	48	32.78	1.46	0.0038	0.0421
biological process	muscle organ development	GO:0007517	337	75	47	1.6	1.94e-05	0.0007
biological process	regulation of vasculature development	GO:1901342	161	50	22.46	2.23	1.66e-08	2.17e-06
biological process	vasodilation	GO:0042311	45	15	6.28	2.39	0.0008	0.0133
biological process	mesenchymal cell differentiation	GO:0048762	137	38	19.11	1.99	1.66e-05	0.0006
biological process	endothelial cell migration	GO:0043542	107	36	14.92	2.41	1.82e-07	1.69e-05
biological process	oligodendrocyte differentiation	GO:0048709	62	19	8.65	2.2	0.0005	0.0092
biological process	cell growth	GO:0016049	370	75	51.61	1.45	0.0004	0.0076
biological process	small molecule metabolic process	GO:0044281	2454	398	342.27	1.16	0.0002	0.0044
biological process	multicellular organismal process	GO:0032501	5456	842	760.97	1.11	2.91e-05	0.001
biological process	coagulation	GO:0050817	484	115	67.51	1.7	2.68e-09	4.8e-07
biological process	positive regulation of developmental process	GO:0051094	663	128	92.47	1.38	5.63e-05	0.0017
biological process	negative regulation of multicellular organismal process	GO:0051241	337	78	47	1.66	2.89e-06	0.0002
biological process	induction of apoptosis	GO:0006917	195	41	27.2	1.51	0.0042	0.0449
biological process	positive regulation of transport	GO:0051050	467	87	65.13	1.34	0.0025	0.0318
biological process	regulation of vascular endothelial growth factor receptor signaling pathway	GO:0030947	24	10	3.35	2.99	0.0008	0.0133
biological process	response to chemical stimulus	GO:0042221	2663	452	371.42	1.22	5.23e-07	4.03e-05
biological process	positive regulation of lipid metabolic process	GO:0045834	95	28	13.25	2.11	6.49e-05	0.0019
biological process	regulation of protein metabolic process	GO:0051246	1383	228	192.89	1.18	0.0027	0.0333
biological process	regulation of tumor necrosis factor production	GO:0032680	68	19	9.48	2	0.0019	0.026
biological process	vascular smooth muscle cell development	GO:0097084	6	4	0.84	4.78	0.0045	0.0468
biological process	muscle tissue development	GO:0060537	309	67	43.1	1.55	0.0001	0.0025
biological process	vascular endothelial growth factor receptor signaling pathway	GO:0048010	43	16	6	2.67	0.0001	0.0025
biological process	single-multicellular organism process	GO:0044707	5425	837	756.65	1.11	3.3e-05	0.0011
biological process	regulation of stem cell proliferation	GO:0072091	12	6	1.67	3.58	0.0032	0.0375
biological process	single-organism biosynthetic process	GO:0044711	431	96	60.11	1.6	1.34e-06	8.88e-05
biological process	immune system process	GO:0002376	1698	322	236.83	1.36	5.21e-10	1.2e-07
biological process	signal transduction	GO:0007165	3994	643	557.06	1.15	2.42e-06	0.0001
biological process	positive regulation of phosphatidylinositol 3-kinase cascade	GO:0014068	41	15	5.72	2.62	0.0002	0.0044
biological process	positive regulation of phosphate metabolic process	GO:0045937	621	113	86.61	1.3	0.0015	0.0219
biological process	defense response	GO:0006952	1023	200	142.68	1.4	1.66e-07	1.66e-05
biological process	type I interferon-mediated signaling pathway	GO:0060337	65	25	9.07	2.76	8.07e-07	5.58e-05
biological process	innate immune response	GO:0045087	492	102	68.62	1.49	1.76e-05	0.0007
biological process	positive regulation of signaling	GO:0023056	729	151	101.68	1.49	1.77e-07	1.68e-05
biological process	immune response-activating signal transduction	GO:0002757	223	46	31.1	1.48	0.0037	0.0417
biological process	regulation of cell differentiation	GO:0045595	969	172	135.15	1.27	0.0003	0.0062
biological process	intracellular signal transduction	GO:0035556	1851	299	258.17	1.16	0.0021	0.0283
biological process	positive regulation of cellular protein metabolic process	GO:0032270	774	135	107.95	1.25	0.0029	0.0349
biological process	regulation of epithelial cell proliferation	GO:0050678	196	48	27.34	1.76	5.14e-05	0.0016
biological process	regulation of systemic arterial blood pressure by endothelin	GO:0003100	5	4	0.7	5.74	0.0017	0.0241
biological process	negative regulation of blood vessel endothelial cell migration	GO:0043537	17	8	2.37	3.37	0.0011	0.0172
biological process	positive regulation of programmed cell death	GO:0043068	420	89	58.58	1.52	2.55e-05	0.0009
biological process	regulation of myeloid leukocyte mediated immunity	GO:0002886	23	9	3.21	2.81	0.0025	0.0318
biological process	response to bacterium	GO:0009617	322	66	44.91	1.47	0.0007	0.0122
biological process	negative regulation of interleukin-6 production	GO:0032715	16	7	2.23	3.14	0.0037	0.0417
biological process	cellular response to growth factor stimulus	GO:0071363	269	60	37.52	1.6	0.0001	0.0025
biological process	cell communication	GO:0007154	4606	716	642.42	1.11	7.99e-05	0.0022
biological process	tube development	GO:0035295	425	86	59.28	1.45	0.0002	0.0044
biological process	glial cell development	GO:0021782	68	20	9.48	2.11	0.0007	0.0122
biological process	negative regulation of cellular component movement	GO:0051271	131	33	18.27	1.81	0.0004	0.0076
biological process	axon ensheathment	GO:0008366	83	25	11.58	2.16	0.0001	0.0025
biological process	muscle contraction	GO:0006936	249	61	34.73	1.76	5.24e-06	0.0003
biological process	ensheathment of neurons	GO:0007272	83	25	11.58	2.16	0.0001	0.0025
biological process	embryonic placenta development	GO:0001892	75	20	10.46	1.91	0.0026	0.033
biological process	regulation of endothelial cell migration	GO:0010594	69	25	9.62	2.6	2.92e-06	0.0002
biological process	branching morphogenesis of a tube	GO:0048754	151	42	21.06	1.99	5.66e-06	0.0003
biological process	adhesion to symbiont	GO:0051856	3	3	0.42	7.17	0.0027	0.0333
biological process	death	GO:0016265	1647	284	229.71	1.24	3.49e-05	0.0012
biological process	regulation of blood vessel size	GO:0050880	101	28	14.09	1.99	0.0002	0.0044
biological process	negative regulation of inflammatory response	GO:0050728	67	19	9.34	2.03	0.0015	0.0219
biological process	platelet degranulation	GO:0002576	81	24	11.3	2.12	0.0002	0.0044
biological process	regulation of leukocyte degranulation	GO:0043300	22	9	3.07	2.93	0.0018	0.025
biological process	regulation of wound healing	GO:0061041	76	21	10.6	1.98	0.0013	0.0194
biological process	chondroitin sulfate biosynthetic process	GO:0030206	25	9	3.49	2.58	0.0049	0.0497
biological process	positive regulation of cell death	GO:0010942	434	92	60.53	1.52	1.84e-05	0.0007
biological process	regulation of molecular function	GO:0065009	1750	282	244.08	1.16	0.0033	0.038
biological process	negative regulation of programmed cell death	GO:0043069	554	110	77.27	1.42	5.77e-05	0.0018
biological process	positive regulation of cell morphogenesis involved in differentiation	GO:0010770	28	11	3.91	2.82	0.0008	0.0133
biological process	branching involved in ureteric bud morphogenesis	GO:0001658	58	16	8.09	1.98	0.0048	0.0494
biological process	cellular response to interferon-alpha	GO:0035457	6	4	0.84	4.78	0.0045	0.0468
biological process	regulation of cell-cell adhesion	GO:0022407	72	19	10.04	1.89	0.0038	0.0421
biological process	negative regulation of smooth muscle cell proliferation	GO:0048662	27	12	3.77	3.19	0.0001	0.0025
biological process	cell death	GO:0008219	1645	282	229.44	1.23	5.79e-05	0.0018
biological process	regulation of lipid metabolic process	GO:0019216	216	48	30.13	1.59	0.0006	0.0107
biological process	response to external stimulus	GO:0009605	1288	236	179.64	1.31	2.53e-06	0.0002
biological process	positive regulation of multicellular organismal process	GO:0051240	472	100	65.83	1.52	8.25e-06	0.0004
biological process	leukocyte mediated cytotoxicity	GO:0001909	47	15	6.56	2.29	0.0013	0.0194
biological process	positive regulation of phosphatidylinositol 3-kinase activity	GO:0043552	25	9	3.49	2.58	0.0049	0.0497
biological process	regulation of signal transduction	GO:0009966	1706	302	237.94	1.27	1.98e-06	0.0001
biological process	activation of immune response	GO:0002253	272	56	37.94	1.48	0.0015	0.0219
biological process	morphogenesis of a branching epithelium	GO:0061138	162	44	22.59	1.95	6.74e-06	0.0003
biological process	cell activation	GO:0001775	732	146	102.1	1.43	2.77e-06	0.0002
biological process	response to inorganic substance	GO:0010035	413	77	57.6	1.34	0.0042	0.0449
biological process	germinal center formation	GO:0002467	15	7	2.09	3.35	0.0023	0.0302
biological process	dermatan sulfate proteoglycan biosynthetic process	GO:0050651	13	7	1.81	3.86	0.0008	0.0133
biological process	endocytosis	GO:0006897	354	68	49.37	1.38	0.0033	0.038
biological process	response to muramyl dipeptide	GO:0032495	9	5	1.26	3.98	0.0041	0.0442
biological process	gland development	GO:0048732	276	57	38.49	1.48	0.0013	0.0194
biological process	response to biotic stimulus	GO:0009607	568	111	79.22	1.4	0.0001	0.0025
biological process	negative regulation of signaling	GO:0023057	656	124	91.5	1.36	0.0002	0.0044
biological process	response to wounding	GO:0009611	1069	237	149.1	1.59	2.02e-14	1.4e-11
biological process	cell-cell adhesion	GO:0016337	393	85	54.81	1.55	1.75e-05	0.0007
biological process	tissue morphogenesis	GO:0048729	459	99	64.02	1.55	4.11e-06	0.0002
biological process	heart morphogenesis	GO:0003007	171	37	23.85	1.55	0.0038	0.0421
biological process	positive regulation of lipid kinase activity	GO:0090218	26	10	3.63	2.76	0.0017	0.0241
biological process	apoptotic cell clearance	GO:0043277	19	9	2.65	3.4	0.0005	0.0092
biological process	blood coagulation	GO:0007596	481	115	67.09	1.71	1.82e-09	3.52e-07
biological process	response to steroid hormone stimulus	GO:0048545	301	65	41.98	1.55	0.0002	0.0044
biological process	cell adhesion	GO:0007155	925	210	129.01	1.63	6.23e-14	3.35e-11
biological process	response to growth factor stimulus	GO:0070848	288	64	40.17	1.59	8.08e-05	0.0023
biological process	positive regulation of antigen receptor-mediated signaling pathway	GO:0050857	11	6	1.53	3.91	0.0018	0.025
biological process	carboxylic acid catabolic process	GO:0046395	198	46	27.62	1.67	0.0003	0.0062
biological process	regulation of multicellular organismal process	GO:0051239	1727	332	240.87	1.38	4.77e-11	1.87e-08
biological process	regulation of interleukin-6 production	GO:0032675	65	18	9.07	1.99	0.0027	0.0333
biological process	nucleotide-binding oligomerization domain containing 2 signaling pathway	GO:0070431	6	4	0.84	4.78	0.0045	0.0468
biological process	cellular component movement	GO:0006928	1157	220	161.37	1.36	3.58e-07	2.94e-05
biological process	positive regulation of cellular biosynthetic process	GO:0031328	1229	204	171.41	1.19	0.0033	0.038
biological process	response to acid	GO:0001101	92	23	12.83	1.79	0.0033	0.038
biological process	regulation of innate immune response	GO:0045088	206	44	28.73	1.53	0.0023	0.0302
biological process	negative regulation of cell differentiation	GO:0045596	409	84	57.05	1.47	0.0001	0.0025
biological process	sprouting angiogenesis	GO:0002040	43	16	6	2.67	0.0001	0.0025
biological process	cell junction assembly	GO:0034329	167	46	23.29	1.97	2.77e-06	0.0002
biological process	regulation of smooth muscle cell proliferation	GO:0048660	68	24	9.48	2.53	7.76e-06	0.0004
biological process	regulation of mast cell activation involved in immune response	GO:0033006	18	8	2.51	3.19	0.0017	0.0241
biological process	recognition of apoptotic cell	GO:0043654	4	4	0.56	7.17	0.0004	0.0076
biological process	biological regulation	GO:0065007	8288	1226	1155.97	1.06	0.0002	0.0044
biological process	regulation of cell death	GO:0010941	1152	209	160.67	1.3	1.95e-05	0.0007
biological process	tube morphogenesis	GO:0035239	292	65	40.73	1.6	6.76e-05	0.002
biological process	dermatan sulfate metabolic process	GO:0030205	11	7	1.53	4.56	0.0002	0.0044
biological process	small molecule biosynthetic process	GO:0044283	419	95	58.44	1.63	6.61e-07	5e-05
biological process	stem cell differentiation	GO:0048863	118	28	16.46	1.7	0.0029	0.0349
biological process	glycogen catabolic process	GO:0005980	24	9	3.35	2.69	0.0035	0.04
biological process	apoptotic process	GO:0006915	1474	258	205.59	1.25	2.91e-05	0.001
biological process	phosphatidylinositol 3-kinase cascade	GO:0014065	70	21	9.76	2.15	0.0004	0.0076
biological process	response to molecule of bacterial origin	GO:0002237	220	50	30.68	1.63	0.0003	0.0062
biological process	mesenchymal cell development	GO:0014031	125	37	17.43	2.12	4.2e-06	0.0002
biological process	positive regulation of endothelial cell migration	GO:0010595	40	15	5.58	2.69	0.0002	0.0044
biological process	blood circulation	GO:0008015	327	74	45.61	1.62	1.2e-05	0.0005
biological process	regulation of protein phosphorylation	GO:0001932	782	137	109.07	1.26	0.0023	0.0302
biological process	regulation of biological quality	GO:0065008	2444	415	340.88	1.22	1.76e-06	0.0001
biological process	response to type I interferon	GO:0034340	66	25	9.21	2.72	1.13e-06	7.6e-05
biological process	positive regulation of macromolecule metabolic process	GO:0010604	1801	306	251.19	1.22	5.38e-05	0.0017
biological process	cell chemotaxis	GO:0060326	138	31	19.25	1.61	0.0043	0.0456
biological process	regulation of response to stress	GO:0080134	708	134	98.75	1.36	9.77e-05	0.0025
biological process	cellular amino acid biosynthetic process	GO:0008652	68	21	9.48	2.21	0.0003	0.0062
biological process	system development	GO:0048731	3430	576	478.4	1.2	2.93e-08	3.3e-06
biological process	regulation of cell migration	GO:0030334	382	96	53.28	1.8	2.8e-09	4.84e-07
biological process	blood vessel morphogenesis	GO:0048514	425	131	59.28	2.21	7.55e-20	2.12e-16
biological process	regulation of immune effector process	GO:0002697	206	47	28.73	1.64	0.0004	0.0076
biological process	tissue development	GO:0009888	1398	258	194.99	1.32	4.34e-07	3.46e-05
biological process	positive regulation of angiogenesis	GO:0045766	80	27	11.16	2.42	5.67e-06	0.0003
biological process	hemostasis	GO:0007599	485	116	67.65	1.71	1.51e-09	3.07e-07
biological process	lymphocyte activation	GO:0046649	452	83	63.04	1.32	0.0046	0.0477
biological process	negative regulation of response to stimulus	GO:0048585	755	140	105.3	1.33	0.0002	0.0044
biological process	hematopoietic or lymphoid organ development	GO:0048534	524	98	73.08	1.34	0.0012	0.0184
biological process	regulation of cell growth	GO:0001558	289	59	40.31	1.46	0.0014	0.0207
biological process	regulation of cell shape	GO:0008360	99	27	13.81	1.96	0.0004	0.0076
biological process	negative regulation of cell communication	GO:0010648	659	123	91.91	1.34	0.0003	0.0062
biological process	regulation of endothelial cell proliferation	GO:0001936	72	22	10.04	2.19	0.0002	0.0044
biological process	regulation of tube size	GO:0035150	102	28	14.23	1.97	0.0002	0.0044
biological process	response to estrogen stimulus	GO:0043627	155	34	21.62	1.57	0.0043	0.0456
biological process	regulation of hemostasis	GO:1900046	60	17	8.37	2.03	0.0027	0.0333
biological process	cell differentiation	GO:0030154	2569	410	358.31	1.14	0.0007	0.0122
biological process	cellular response to BMP stimulus	GO:0071773	10	6	1.39	4.3	0.0009	0.0146
biological process	heart development	GO:0007507	371	73	51.75	1.41	0.0013	0.0194
biological process	regulation of superoxide metabolic process	GO:0090322	11	6	1.53	3.91	0.0018	0.025
biological process	positive regulation of phosphorus metabolic process	GO:0010562	621	113	86.61	1.3	0.0015	0.0219
biological process	steroid esterification	GO:0034433	12	6	1.67	3.58	0.0032	0.0375
biological process	leukocyte mediated immunity	GO:0002443	191	44	26.64	1.65	0.0004	0.0076
biological process	regulation of angiogenesis	GO:0045765	148	45	20.64	2.18	1.7e-07	1.66e-05
biological process	circulatory system process	GO:0003013	328	74	45.75	1.62	1.34e-05	0.0005
biological process	regulation of cell-cell adhesion mediated by integrin	GO:0033632	6	4	0.84	4.78	0.0045	0.0468
biological process	placenta development	GO:0001890	116	27	16.18	1.67	0.0045	0.0468
biological process	multicellular organismal development	GO:0007275	3960	631	552.32	1.14	1.35e-05	0.0005
biological process	negative regulation of endothelial cell migration	GO:0010596	25	9	3.49	2.58	0.0049	0.0497
biological process	regulation of developmental process	GO:0050793	1382	268	192.75	1.39	2.15e-09	4e-07
biological process	extracellular matrix constituent secretion	GO:0070278	3	3	0.42	7.17	0.0027	0.0333
biological process	regulation of blood pressure	GO:0008217	136	35	18.97	1.85	0.0002	0.0044
biological process	tumor necrosis factor superfamily cytokine production	GO:0071706	72	19	10.04	1.89	0.0038	0.0421
biological process	regulation of cholesterol metabolic process	GO:0090181	19	8	2.65	3.02	0.0025	0.0318
biological process	negative regulation of transport	GO:0051051	265	53	36.96	1.43	0.0038	0.0421
biological process	positive regulation of cholesterol metabolic process	GO:0090205	6	4	0.84	4.78	0.0045	0.0468
biological process	epithelial cell proliferation	GO:0050673	228	55	31.8	1.73	2.4e-05	0.0009
biological process	gliogenesis	GO:0042063	163	42	22.73	1.85	4.25e-05	0.0014
biological process	positive regulation of epithelial to mesenchymal transition	GO:0010718	23	10	3.21	3.12	0.0005	0.0092
biological process	negative regulation of signal transduction	GO:0009968	617	118	86.06	1.37	0.0002	0.0044
biological process	vasculature development	GO:0001944	508	146	70.85	2.06	7.14e-19	1.15e-15
biological process	pinocytosis	GO:0006907	12	6	1.67	3.58	0.0032	0.0375
biological process	striated muscle tissue development	GO:0014706	297	66	41.42	1.59	6.3e-05	0.0019
biological process	sterol esterification	GO:0034434	12	6	1.67	3.58	0.0032	0.0375
biological process	regulation of MAPK cascade	GO:0043408	442	86	61.65	1.4	0.0007	0.0122
biological process	cellular response to vascular endothelial growth factor stimulus	GO:0035924	20	9	2.79	3.23	0.0008	0.0133
biological process	intracellular protein kinase cascade	GO:0007243	846	161	118	1.36	1.42e-05	0.0006
biological process	response to interferon-gamma	GO:0034341	105	28	14.64	1.91	0.0004	0.0076
biological process	regulation of apoptotic process	GO:0042981	1112	200	155.1	1.29	5.09e-05	0.0016
biological process	superoxide metabolic process	GO:0006801	42	13	5.86	2.22	0.0036	0.0409
biological process	actin cytoskeleton organization	GO:0030036	404	77	56.35	1.37	0.0023	0.0302
biological process	positive regulation of phosphorylation	GO:0042327	553	102	77.13	1.32	0.0016	0.0231
biological process	myelination	GO:0042552	80	23	11.16	2.06	0.0004	0.0076
biological process	positive regulation of behavior	GO:0048520	82	21	11.44	1.84	0.0036	0.0409
biological process	regulation of ERK1 and ERK2 cascade	GO:0070372	108	27	15.06	1.79	0.0015	0.0219
biological process	endothelium development	GO:0003158	53	21	7.39	2.84	3.47e-06	0.0002
biological process	skeletal muscle tissue development	GO:0007519	177	39	24.69	1.58	0.0022	0.0293
biological process	aging	GO:0007568	207	44	28.87	1.52	0.0025	0.0318
biological process	single-organism catabolic process	GO:0044712	257	56	35.84	1.56	0.0004	0.0076
biological process	regulation of anatomical structure morphogenesis	GO:0022603	577	124	80.48	1.54	3.08e-07	2.57e-05
biological process	peptidyl-tyrosine modification	GO:0018212	195	49	27.2	1.8	2.1e-05	0.0008
biological process	antigen processing and presentation of exogenous peptide antigen via MHC class I, TAP-independent	GO:0002480	9	6	1.26	4.78	0.0004	0.0076
biological process	regulation of cellular response to growth factor stimulus	GO:0090287	52	15	7.25	2.07	0.0039	0.0425
biological process	cell motility	GO:0048870	884	192	123.3	1.56	5.42e-11	1.87e-08
biological process	positive regulation of macromolecule biosynthetic process	GO:0010557	1153	192	160.81	1.19	0.0038	0.0421
biological process	positive regulation of vasodilation	GO:0045909	17	8	2.37	3.37	0.0011	0.0172
biological process	response to lipopolysaccharide	GO:0032496	208	46	29.01	1.59	0.0009	0.0146
biological process	cell activation involved in immune response	GO:0002263	132	30	18.41	1.63	0.0041	0.0442
biological process	positive regulation of interferon-alpha production	GO:0032727	9	6	1.26	4.78	0.0004	0.0076
biological process	negative regulation of locomotion	GO:0040013	144	33	20.08	1.64	0.0024	0.0311
biological process	positive regulation of cell-cell adhesion mediated by integrin	GO:0033634	3	3	0.42	7.17	0.0027	0.0333
biological process	regulation of inflammatory response	GO:0050727	185	39	25.8	1.51	0.0049	0.0497
biological process	positive regulation of DNA biosynthetic process	GO:2000573	8	5	1.12	4.48	0.002	0.0271
biological process	leukocyte activation	GO:0045321	534	99	74.48	1.33	0.0016	0.0231
biological process	cellular response to cytokine stimulus	GO:0071345	396	79	55.23	1.43	0.0005	0.0092
biological process	positive regulation of endothelial cell proliferation	GO:0001938	50	17	6.97	2.44	0.0003	0.0062
biological process	regulation of transferase activity	GO:0051338	637	112	88.85	1.26	0.0049	0.0497
biological process	organic acid catabolic process	GO:0016054	198	46	27.62	1.67	0.0003	0.0062
biological process	programmed cell death	GO:0012501	1491	261	207.96	1.26	2.58e-05	0.0009
biological process	regulation of cell-substrate adhesion	GO:0010810	100	24	13.95	1.72	0.0047	0.0485
biological process	alpha-amino acid catabolic process	GO:1901606	84	22	11.72	1.88	0.0021	0.0283
biological process	regulation of coagulation	GO:0050818	65	19	9.07	2.1	0.001	0.016
biological process	positive regulation of gliogenesis	GO:0014015	32	11	4.46	2.46	0.0029	0.0349
biological process	interleukin-6 production	GO:0032635	67	18	9.34	1.93	0.0039	0.0425
biological process	positive regulation of signal transduction	GO:0009967	686	145	95.68	1.52	8.76e-08	9.22e-06
biological process	gland morphogenesis	GO:0022612	110	31	15.34	2.02	6.97e-05	0.002
biological process	positive regulation of growth	GO:0045927	144	33	20.08	1.64	0.0024	0.0311
biological process	negative regulation of peptidase activity	GO:0010466	126	29	17.57	1.65	0.0039	0.0425
biological process	vascular process in circulatory system	GO:0003018	120	30	16.74	1.79	0.0009	0.0146
biological process	regulation of morphogenesis of a branching structure	GO:0060688	46	14	6.42	2.18	0.003	0.0359
biological process	positive regulation of cell adhesion	GO:0045785	120	32	16.74	1.91	0.0002	0.0044
biological process	ureteric bud development	GO:0001657	98	24	13.67	1.76	0.0036	0.0409
biological process	cellular response to interferon-gamma	GO:0071346	86	23	11.99	1.92	0.0013	0.0194
biological process	carboxylic acid biosynthetic process	GO:0046394	257	65	35.84	1.81	7.97e-07	5.58e-05
biological process	ERK1 and ERK2 cascade	GO:0070371	124	31	17.29	1.79	0.0007	0.0122
biological process	cellular response to organic substance	GO:0071310	1098	195	153.14	1.27	0.0001	0.0025
biological process	induction of programmed cell death	GO:0012502	197	42	27.48	1.53	0.0029	0.0349
biological process	lipid transport	GO:0006869	204	43	28.45	1.51	0.0033	0.038
biological process	cytoplasmic pattern recognition receptor signaling pathway	GO:0002753	37	12	5.16	2.33	0.0033	0.038
biological process	astrocyte development	GO:0014002	13	7	1.81	3.86	0.0008	0.0133
biological process	positive regulation of cell differentiation	GO:0045597	486	94	67.78	1.39	0.0005	0.0092
biological process	ovulation cycle process	GO:0022602	94	26	13.11	1.98	0.0004	0.0076
biological process	regulation of Wnt receptor signaling pathway	GO:0030111	180	39	25.11	1.55	0.003	0.0359
biological process	I-kappaB kinase/NF-kappaB cascade	GO:0007249	215	48	29.99	1.6	0.0005	0.0092
biological process	response to decreased oxygen levels	GO:0036293	247	69	34.45	2	5.24e-09	7.74e-07
biological process	multicellular organismal homeostasis	GO:0048871	149	33	20.78	1.59	0.0042	0.0449
biological process	peptidyl-tyrosine phosphorylation	GO:0018108	193	49	26.92	1.82	1.56e-05	0.0006
biological process	regulation of Notch signaling pathway	GO:0008593	38	13	5.3	2.45	0.0013	0.0194
biological process	organic acid metabolic process	GO:0006082	954	176	133.06	1.32	3.59e-05	0.0012
biological process	anatomical structure development	GO:0048856	3927	638	547.72	1.16	7.04e-07	5.16e-05
biological process	regulation of intracellular protein kinase cascade	GO:0010627	662	134	92.33	1.45	3.25e-06	0.0002
biological process	cell junction organization	GO:0034330	192	49	26.78	1.83	1.35e-05	0.0005
biological process	single organism signaling	GO:0044700	4487	701	625.82	1.12	5.19e-05	0.0016
biological process	angiogenesis	GO:0001525	349	112	48.68	2.3	1.39e-18	1.68e-15
biological process	alpha-amino acid biosynthetic process	GO:1901607	59	17	8.23	2.07	0.0022	0.0293
biological process	oxoacid metabolic process	GO:0043436	936	171	130.55	1.31	7.96e-05	0.0022
biological process	stem cell proliferation	GO:0072089	18	9	2.51	3.58	0.0003	0.0062
biological process	anatomical structure morphogenesis	GO:0009653	2019	368	281.6	1.31	3.53e-09	5.7e-07
biological process	smooth muscle cell proliferation	GO:0048659	71	25	9.9	2.52	5.3e-06	0.0003
biological process	negative regulation of coagulation	GO:0050819	41	13	5.72	2.27	0.0028	0.0343
biological process	organ regeneration	GO:0031100	56	17	7.81	2.18	0.0012	0.0184
biological process	blood vessel development	GO:0001568	483	143	67.37	2.12	8.76e-20	2.12e-16
biological process	regulation of striated muscle tissue development	GO:0016202	102	27	14.23	1.9	0.0006	0.0107
biological process	inflammatory response	GO:0006954	464	93	64.72	1.44	0.0001	0.0025
biological process	positive regulation of apoptotic process	GO:0043065	414	86	57.74	1.49	7.32e-05	0.0021
biological process	response to mechanical stimulus	GO:0009612	130	33	18.13	1.82	0.0004	0.0076
biological process	response to hypoxia	GO:0001666	245	67	34.17	1.96	2.2e-08	2.57e-06
biological process	regulation of body fluid levels	GO:0050878	575	133	80.2	1.66	9.62e-10	2.12e-07
biological process	positive regulation of protein phosphorylation	GO:0001934	539	100	75.18	1.33	0.0014	0.0207
biological process	myeloid leukocyte differentiation	GO:0002573	131	31	18.27	1.7	0.0019	0.026
biological process	regeneration	GO:0031099	131	37	18.27	2.03	1.37e-05	0.0006
biological process	regulation of endothelial cell apoptotic process	GO:2000351	14	8	1.95	4.1	0.0002	0.0044
biological process	response to reactive oxygen species	GO:0000302	133	33	18.55	1.78	0.0006	0.0107
biological process	skeletal muscle organ development	GO:0060538	185	40	25.8	1.55	0.0028	0.0343
biological process	organ development	GO:0048513	2477	426	345.48	1.23	2.75e-07	2.38e-05
biological process	leukocyte migration	GO:0050900	240	61	33.47	1.82	1.45e-06	9.36e-05
biological process	regulation of cell proliferation	GO:0042127	1128	230	157.33	1.46	3.53e-10	1.02e-07
biological process	mast cell degranulation	GO:0043303	25	9	3.49	2.58	0.0049	0.0497
biological process	negative regulation of intracellular steroid hormone receptor signaling pathway	GO:0033144	23	9	3.21	2.81	0.0025	0.0318
biological process	positive regulation of cell motility	GO:2000147	222	59	30.96	1.91	4.36e-07	3.46e-05
biological process	positive regulation of protein serine/threonine kinase activity	GO:0071902	216	47	30.13	1.56	0.0011	0.0172
biological process	positive regulation of gene expression	GO:0010628	1056	182	147.29	1.24	0.001	0.016
biological process	regulation of cell communication	GO:0010646	1957	335	272.95	1.23	1.14e-05	0.0005
biological process	epithelium development	GO:0060429	577	116	80.48	1.44	2.06e-05	0.0008
biological process	glucan catabolic process	GO:0009251	25	10	3.49	2.87	0.0012	0.0184
biological process	positive regulation of cellular process	GO:0048522	3018	520	420.93	1.24	4.91e-09	7.67e-07
biological process	regulation of peptidase activity	GO:0052547	251	53	35.01	1.51	0.0011	0.0172
biological process	positive regulation of intracellular protein kinase cascade	GO:0010740	354	79	49.37	1.6	1.06e-05	0.0005
biological process	polysaccharide catabolic process	GO:0000272	27	10	3.77	2.66	0.0024	0.0311
biological process	regulation of cellular component organization	GO:0051128	1191	214	166.11	1.29	2.91e-05	0.001
biological process	regulation of phosphorylation	GO:0042325	834	145	116.32	1.25	0.0023	0.0302
biological process	MAPK cascade	GO:0000165	511	96	71.27	1.35	0.0012	0.0184
biological process	positive regulation of cellular metabolic process	GO:0031325	1837	311	256.21	1.21	6.13e-05	0.0018
biological process	localization of cell	GO:0051674	884	192	123.3	1.56	5.42e-11	1.87e-08
biological process	single-organism process	GO:0044699	7378	1100	1029.04	1.07	0.0003	0.0062
biological process	regulation of type I interferon production	GO:0032479	63	17	8.79	1.93	0.0047	0.0485
biological process	tolerance induction	GO:0002507	16	7	2.23	3.14	0.0037	0.0417
biological process	response to lipid	GO:0033993	572	119	79.78	1.49	2.97e-06	0.0002
biological process	negative regulation of defense response	GO:0031348	83	22	11.58	1.9	0.0018	0.025
biological process	cell surface receptor signaling pathway	GO:0007166	2253	398	314.24	1.27	3.52e-08	3.87e-06
biological process	glutamine family amino acid biosynthetic process	GO:0009084	19	9	2.65	3.4	0.0005	0.0092
biological process	regulation of immune system process	GO:0002682	811	162	113.11	1.43	6.98e-07	5.16e-05
biological process	positive regulation of T cell receptor signaling pathway	GO:0050862	7	5	0.98	5.12	0.0009	0.0146
biological process	positive regulation of response to stimulus	GO:0048584	1032	206	143.94	1.43	1.99e-08	2.47e-06
biological process	ureteric bud morphogenesis	GO:0060675	62	17	8.65	1.97	0.0039	0.0425
biological process	tumor necrosis factor production	GO:0032640	68	19	9.48	2	0.0019	0.026
biological process	regulation of ATP citrate synthase activity	GO:2000983	3	3	0.42	7.17	0.0027	0.0333
biological process	cellular response to chemical stimulus	GO:0070887	1511	268	210.75	1.27	7.14e-06	0.0003
biological process	myeloid leukocyte activation	GO:0002274	112	27	15.62	1.73	0.0027	0.0333
biological process	phagocytosis, recognition	GO:0006910	8	5	1.12	4.48	0.002	0.0271
biological process	regulation of peptidyl-tyrosine phosphorylation	GO:0050730	149	37	20.78	1.78	0.0003	0.0062
biological process	myeloid cell differentiation	GO:0030099	235	48	32.78	1.46	0.0038	0.0421
biological process	cellular polysaccharide catabolic process	GO:0044247	25	10	3.49	2.87	0.0012	0.0184
biological process	organic anion transport	GO:0015711	261	54	36.4	1.48	0.0017	0.0241
biological process	positive regulation of epithelial cell proliferation	GO:0050679	114	32	15.9	2.01	5.83e-05	0.0018
biological process	regulation of protein serine/threonine kinase activity	GO:0071900	350	67	48.82	1.37	0.0039	0.0425
biological process	cell-matrix adhesion	GO:0007160	146	39	20.36	1.92	3.32e-05	0.0011
biological process	cellular amino acid catabolic process	GO:0009063	104	27	14.51	1.86	0.0008	0.0133
biological process	negative regulation of cell death	GO:0060548	571	113	79.64	1.42	5.3e-05	0.0017
biological process	dermatan sulfate biosynthetic process	GO:0030208	11	7	1.53	4.56	0.0002	0.0044
biological process	muscle structure development	GO:0061061	445	91	62.07	1.47	8.35e-05	0.0023
biological process	anatomical structure formation involved in morphogenesis	GO:0048646	1566	278	218.42	1.27	4.34e-06	0.0002
biological process	response to organic substance	GO:0010033	1768	319	246.59	1.29	1.46e-07	1.5e-05
biological process	immune response	GO:0006955	990	201	138.08	1.46	7.49e-09	1.07e-06
biological process	negative regulation of developmental process	GO:0051093	509	105	70.99	1.48	1.66e-05	0.0006
biological process	muscle system process	GO:0003012	278	66	38.77	1.7	6.79e-06	0.0003
biological process	endothelial cell apoptotic process	GO:0072577	14	8	1.95	4.1	0.0002	0.0044
biological process	response to cytokine stimulus	GO:0034097	490	98	68.34	1.43	0.0001	0.0025
biological process	myeloid leukocyte mediated immunity	GO:0002444	44	14	6.14	2.28	0.0019	0.026
biological process	hemidesmosome assembly	GO:0031581	11	7	1.53	4.56	0.0002	0.0044
biological process	dicarboxylic acid metabolic process	GO:0043648	81	21	11.3	1.86	0.003	0.0359
biological process	cell migration	GO:0016477	816	184	113.81	1.62	4.96e-12	2.18e-09
biological process	regulation of growth	GO:0040008	516	97	71.97	1.35	0.0011	0.0172
biological process	response to progesterone stimulus	GO:0032570	27	12	3.77	3.19	0.0001	0.0025
biological process	endothelial cell proliferation	GO:0001935	85	26	11.86	2.19	5.87e-05	0.0018
biological process	dermatan sulfate proteoglycan metabolic process	GO:0050655	13	7	1.81	3.86	0.0008	0.0133
biological process	adhesion to other organism involved in symbiotic interaction	GO:0051825	8	5	1.12	4.48	0.002	0.0271
biological process	hemopoiesis	GO:0030097	490	94	68.34	1.38	0.0007	0.0122
biological process	glial cell differentiation	GO:0010001	142	38	19.81	1.92	3.99e-05	0.0013
biological process	mesoderm morphogenesis	GO:0048332	61	18	8.51	2.12	0.0012	0.0184
biological process	positive regulation of type I interferon production	GO:0032481	32	13	4.46	2.91	0.0002	0.0044
biological process	biological adhesion	GO:0022610	927	211	129.29	1.63	4.07e-14	2.46e-11
biological process	substrate adhesion-dependent cell spreading	GO:0034446	28	11	3.91	2.82	0.0008	0.0133
biological process	response to endogenous stimulus	GO:0009719	980	179	136.69	1.31	5.46e-05	0.0017
biological process	negative regulation of cell motility	GO:2000146	125	31	17.43	1.78	0.0008	0.0133
biological process	type I interferon production	GO:0032606	68	18	9.48	1.9	0.0046	0.0477
biological process	positive regulation of steroid metabolic process	GO:0045940	22	10	3.07	3.26	0.0004	0.0076
biological process	regulation of branching involved in ureteric bud morphogenesis	GO:0090189	19	8	2.65	3.02	0.0025	0.0318
biological process	regulation of cell adhesion	GO:0030155	260	67	36.26	1.85	2.58e-07	2.31e-05
biological process	negative regulation of endothelial cell apoptotic process	GO:2000352	9	6	1.26	4.78	0.0004	0.0076
biological process	negative regulation of secretion	GO:0051048	118	28	16.46	1.7	0.0029	0.0349
biological process	locomotion	GO:0040011	1211	236	168.9	1.4	1.47e-08	2.03e-06
biological process	tissue remodeling	GO:0048771	123	33	17.16	1.92	0.0001	0.0025
biological process	positive regulation of biological process	GO:0048518	3318	572	462.78	1.24	4.59e-10	1.15e-07
biological process	positive regulation of biosynthetic process	GO:0009891	1251	209	174.48	1.2	0.0022	0.0293
biological process	regulation of defense response	GO:0031347	403	84	56.21	1.49	7.82e-05	0.0022
biological process	negative regulation of fat cell differentiation	GO:0045599	31	12	4.32	2.78	0.0006	0.0107
biological process	positive regulation of molecular function	GO:0044093	1062	179	148.12	1.21	0.0031	0.037
biological process	cellular response to stimulus	GO:0051716	4870	764	679.24	1.12	8.74e-06	0.0004
biological process	morphogenesis of a branching structure	GO:0001763	189	49	26.36	1.86	8.49e-06	0.0004
biological process	regulation of action potential in neuron	GO:0019228	98	25	13.67	1.83	0.0017	0.0241
biological process	regulation of immune response	GO:0050776	506	109	70.57	1.54	1.43e-06	9.35e-05
biological process	extracellular structure organization	GO:0043062	206	63	28.73	2.19	4.76e-10	1.15e-07
biological process	positive regulation of immune response	GO:0050778	339	66	47.28	1.4	0.0027	0.0333
biological process	regulation of multicellular organismal metabolic process	GO:0044246	29	10	4.04	2.47	0.0043	0.0456
biological process	organic acid biosynthetic process	GO:0016053	257	65	35.84	1.81	7.97e-07	5.58e-05
biological process	regulation of signaling	GO:0023051	1951	335	272.12	1.23	8.68e-06	0.0004
biological process	epithelial to mesenchymal transition	GO:0001837	75	26	10.46	2.49	4.81e-06	0.0002
biological process	endocardial cushion development	GO:0003197	25	9	3.49	2.58	0.0049	0.0497
biological process	signaling	GO:0023052	4487	701	625.82	1.12	5.19e-05	0.0016
biological process	cytokine-mediated signaling pathway	GO:0019221	325	68	45.33	1.5	0.0003	0.0062
biological process	regulation of epithelial to mesenchymal transition	GO:0010717	38	13	5.3	2.45	0.0013	0.0194
biological process	negative regulation of cell proliferation	GO:0008285	517	106	72.11	1.47	1.98e-05	0.0007
biological process	monocarboxylic acid metabolic process	GO:0032787	400	77	55.79	1.38	0.0018	0.025
biological process	mesoderm formation	GO:0001707	57	16	7.95	2.01	0.0039	0.0425
biological process	positive regulation of peptidyl-tyrosine phosphorylation	GO:0050731	110	28	15.34	1.83	0.0009	0.0146
biological process	response to abiotic stimulus	GO:0009628	788	161	109.91	1.46	1.72e-07	1.66e-05
biological process	mammary gland morphogenesis	GO:0060443	52	15	7.25	2.07	0.0039	0.0425
biological process	cardiovascular system development	GO:0072358	742	183	103.49	1.77	8.42e-16	6.79e-13
biological process	positive regulation of vasculogenesis	GO:2001214	5	4	0.7	5.74	0.0017	0.0241
biological process	leukocyte differentiation	GO:0002521	320	66	44.63	1.48	0.0006	0.0107
biological process	urogenital system development	GO:0001655	284	63	39.61	1.59	9.66e-05	0.0025
biological process	muscle cell proliferation	GO:0033002	105	34	14.64	2.32	1.09e-06	7.43e-05
biological process	regulation of locomotion	GO:0040012	435	103	60.67	1.7	2.23e-08	2.57e-06

## Sheet: M4
GO Domain	GO description	GO ID	number of reference genes in the category (C)	number of genes in the gene set and also in the category (O)	expected number in the category (E)	Ratio of enrichment (R)	p value from hypergeometric test (rawP)	Multiple testing-adjusted p value
biological process	heterocycle metabolic process	GO:0046483	5118	558	477.73	1.17	8.71e-07	0.0004
biological process	nucleobase-containing compound metabolic process	GO:0006139	4966	544	463.54	1.17	7.2e-07	0.0004
biological process	DNA topological change	GO:0006265	9	5	0.84	5.95	0.0006	0.0335
biological process	cellular biosynthetic process	GO:0044249	4840	509	451.78	1.13	0.0003	0.0181
biological process	cellular component organization or biogenesis	GO:0071840	4106	456	383.27	1.19	2.65e-06	0.0008
biological process	regulation of RNA metabolic process	GO:0051252	2810	320	262.29	1.22	2.38e-05	0.0032
biological process	regulation of neuron projection development	GO:0010975	209	36	19.51	1.85	0.0002	0.0127
biological process	organelle organization	GO:0006996	2046	240	190.98	1.26	5.06e-05	0.0053
biological process	regulation of transcription, DNA-dependent	GO:0006355	2733	311	255.11	1.22	3.46e-05	0.0039
biological process	RNA biosynthetic process	GO:0032774	3123	351	291.51	1.2	2.61e-05	0.0032
biological process	nucleic acid metabolic process	GO:0090304	4213	487	393.25	1.24	3.01e-09	1.07e-05
biological process	chromatin modification	GO:0016568	418	66	39.02	1.69	1.38e-05	0.0021
biological process	RNA splicing, via transesterification reactions	GO:0000375	208	42	19.42	2.16	1.2e-06	0.0004
biological process	nucleobase-containing compound biosynthetic process	GO:0034654	3407	373	318.02	1.17	0.0001	0.0074
biological process	cellular component assembly	GO:0022607	1495	182	139.55	1.3	6.69e-05	0.0063
biological process	regulation of gene expression	GO:0010468	3193	358	298.04	1.2	2.58e-05	0.0032
biological process	regulation of protein complex assembly	GO:0043254	183	32	17.08	1.87	0.0004	0.0234
biological process	macromolecular complex assembly	GO:0065003	955	123	89.14	1.38	0.0001	0.0074
biological process	cellular component organization or biogenesis at cellular level	GO:0071841	3322	381	310.09	1.23	1.19e-06	0.0004
biological process	cellular nitrogen compound metabolic process	GO:0034641	5345	579	498.92	1.16	1.09e-06	0.0004
biological process	chromosome organization	GO:0051276	652	91	60.86	1.5	5.5e-05	0.0055
biological process	regulation of RNA stability	GO:0043487	38	11	3.55	3.1	0.0005	0.0283
biological process	regulation of biosynthetic process	GO:0009889	3201	355	298.79	1.19	7.41e-05	0.0066
biological process	regulation of nucleobase-containing compound metabolic process	GO:0019219	3244	353	302.8	1.17	0.0004	0.0234
biological process	cellular component biogenesis	GO:0044085	1631	198	152.24	1.3	3.6e-05	0.0039
biological process	regulation of RNA biosynthetic process	GO:2001141	2751	314	256.79	1.22	2.42e-05	0.0032
biological process	cellular component organization	GO:0016043	3999	443	373.28	1.19	5.52e-06	0.001
biological process	aromatic compound biosynthetic process	GO:0019438	3459	379	322.87	1.17	0.0001	0.0074
biological process	RNA processing	GO:0006396	626	87	58.43	1.49	9.32e-05	0.0074
biological process	DNA metabolic process	GO:0006259	821	107	76.63	1.4	0.0002	0.0127
biological process	CRD-mediated mRNA stabilization	GO:0070934	5	4	0.47	8.57	0.0003	0.0181
biological process	macromolecule metabolic process	GO:0043170	6954	716	649.11	1.1	5.33e-05	0.0054
biological process	nitrogen compound metabolic process	GO:0006807	5698	606	531.87	1.14	7e-06	0.0012
biological process	regulation of macromolecule biosynthetic process	GO:0010556	3048	345	284.51	1.21	1.69e-05	0.0024
biological process	mRNA splicing, via spliceosome	GO:0000398	203	40	18.95	2.11	4.04e-06	0.0009
biological process	heterocycle biosynthetic process	GO:0018130	3473	381	324.18	1.18	9.3e-05	0.0074
biological process	gene expression	GO:0010467	4502	494	420.23	1.18	3.19e-06	0.0009
biological process	organic cyclic compound biosynthetic process	GO:1901362	3568	389	333.05	1.17	0.0001	0.0074
biological process	RNA metabolic process	GO:0016070	3724	428	347.61	1.23	1.22e-07	0.0002
biological process	mRNA processing	GO:0006397	387	62	36.12	1.72	1.59e-05	0.0024
biological process	regulation of cell projection organization	GO:0031344	252	44	23.52	1.87	3.38e-05	0.0039
biological process	RNA splicing, via transesterification reactions with bulged adenosine as nucleophile	GO:0000377	203	40	18.95	2.11	4.04e-06	0.0009
biological process	neuron development	GO:0048666	786	100	73.37	1.36	0.0008	0.0426
biological process	transcription, DNA-dependent	GO:0006351	3044	349	284.14	1.23	4.42e-06	0.0009
biological process	regulation of mRNA stability	GO:0043488	34	10	3.17	3.15	0.0008	0.0426
biological process	cellular macromolecule biosynthetic process	GO:0034645	3978	449	371.32	1.21	4.78e-07	0.0003
biological process	cellular nitrogen compound biosynthetic process	GO:0044271	3553	385	331.65	1.16	0.0002	0.0127
biological process	DNA conformation change	GO:0071103	159	30	14.84	2.02	0.0001	0.0074
biological process	organic substance biosynthetic process	GO:1901576	4940	521	461.11	1.13	0.0002	0.0127
biological process	chromatin organization	GO:0006325	491	72	45.83	1.57	7.05e-05	0.0064
biological process	macromolecule biosynthetic process	GO:0009059	4080	459	380.84	1.21	4.85e-07	0.0003
biological process	RNA splicing	GO:0008380	314	52	29.31	1.77	3.07e-05	0.0037
biological process	cell projection assembly	GO:0030031	199	33	18.58	1.78	0.0008	0.0426
biological process	cellular aromatic compound metabolic process	GO:0006725	5127	563	478.57	1.18	2.49e-07	0.0003
biological process	cellular macromolecule metabolic process	GO:0044260	6339	667	591.7	1.13	6.19e-06	0.0011
biological process	biosynthetic process	GO:0009058	5010	526	467.65	1.12	0.0002	0.0127
biological process	cellular component organization at cellular level	GO:0071842	3226	368	301.12	1.22	3.49e-06	0.0009
biological process	regulation of cellular macromolecule biosynthetic process	GO:2000112	2971	338	277.32	1.22	1.37e-05	0.0021
biological process	regulation of nitrogen compound metabolic process	GO:0051171	3327	360	310.55	1.16	0.0005	0.0283
biological process	cellular component assembly at cellular level	GO:0071844	1084	136	101.18	1.34	0.0002	0.0127
biological process	cell projection organization	GO:0030030	921	118	85.97	1.37	0.0002	0.0127
biological process	regulation of cellular biosynthetic process	GO:0031326	3173	353	296.18	1.19	6e-05	0.0058
biological process	dendrite development	GO:0016358	122	29	11.39	2.55	1.85e-06	0.0006
biological process	cellular macromolecular complex assembly	GO:0034622	502	71	46.86	1.52	0.0002	0.0127
biological process	chromatin remodeling	GO:0006338	94	21	8.77	2.39	0.0001	0.0074
biological process	organic cyclic compound metabolic process	GO:1901360	5305	570	495.18	1.15	4.72e-06	0.0009
biological process	neuron projection development	GO:0031175	693	92	64.69	1.42	0.0003	0.0181

## Sheet: M5
GO Domain	GO description	GO ID	number of reference genes in the category (C)	number of genes in the gene set and also in the category (O)	expected number in the category (E)	Ratio of enrichment (R)	p value from hypergeometric test (rawP)	Multiple testing-adjusted p value
biological process	peptide secretion	GO:0002790	180	32	17.06	1.88	0.0004	0.0095
biological process	negative regulation of nucleotide biosynthetic process	GO:0030809	28	8	2.65	3.01	0.0035	0.0482
biological process	cellular developmental process	GO:0048869	2731	298	258.85	1.15	0.0027	0.0399
biological process	protein targeting to membrane	GO:0006612	144	28	13.65	2.05	0.0002	0.0052
biological process	nuclear-transcribed mRNA catabolic process, nonsense-mediated decay	GO:0000184	114	22	10.81	2.04	0.0009	0.0171
biological process	regulation of neurological system process	GO:0031644	213	55	20.19	2.72	2.8e-12	6.21e-10
biological process	cell projection morphogenesis	GO:0048858	670	101	63.5	1.59	1.41e-06	7.94e-05
biological process	cytosolic calcium ion transport	GO:0060401	83	18	7.87	2.29	0.0006	0.0126
biological process	calcium ion import	GO:0070509	25	8	2.37	3.38	0.0016	0.0272
biological process	neurotransmitter transport	GO:0006836	131	34	12.42	2.74	3.55e-08	3.83e-06
biological process	glutamate receptor signaling pathway	GO:0007215	46	15	4.36	3.44	1.25e-05	0.0006
biological process	regulation of hormone secretion	GO:0046883	176	34	16.68	2.04	4.38e-05	0.0017
biological process	single-organism reproductive behavior	GO:0044704	69	16	6.54	2.45	0.0006	0.0126
biological process	transmission of nerve impulse	GO:0019226	724	165	68.62	2.4	4.61e-28	5.8e-25
biological process	negative regulation of purine nucleotide metabolic process	GO:1900543	28	8	2.65	3.01	0.0035	0.0482
biological process	membrane depolarization involved in regulation of action potential	GO:0086010	12	6	1.14	5.28	0.0004	0.0095
biological process	cytosolic calcium ion homeostasis	GO:0051480	181	35	17.16	2.04	3.33e-05	0.0014
biological process	cation transport	GO:0006812	621	106	58.86	1.8	1.02e-09	1.48e-07
biological process	regulation of cardiac muscle cell action potential involved in contraction	GO:0086002	13	6	1.23	4.87	0.0007	0.014
biological process	associative learning	GO:0008306	49	13	4.64	2.8	0.0005	0.0112
biological process	regulation of lipase activity	GO:0060191	106	21	10.05	2.09	0.0009	0.0171
biological process	ion transmembrane transport	GO:0034220	267	57	25.31	2.25	3.25e-09	4.23e-07
biological process	guanosine-containing compound catabolic process	GO:1901069	317	46	30.05	1.53	0.0023	0.0351
biological process	cellular response to lipoprotein particle stimulus	GO:0071402	4	3	0.38	7.91	0.0032	0.0451
biological process	regulation of heart rate by cardiac conduction	GO:0086091	14	6	1.33	4.52	0.0011	0.02
biological process	regulation of epithelial cell proliferation involved in lung morphogenesis	GO:2000794	7	4	0.66	6.03	0.0022	0.0339
biological process	G-protein coupled receptor signaling pathway, coupled to cyclic nucleotide second messenger	GO:0007187	143	34	13.55	2.51	3.5e-07	2.81e-05
biological process	neuron-neuron synaptic transmission	GO:0007270	93	27	8.81	3.06	7.41e-08	7.36e-06
biological process	regulation of localization	GO:0032879	1299	175	123.12	1.42	5.32e-07	3.65e-05
biological process	neuron projection morphogenesis	GO:0048812	574	96	54.41	1.76	1.87e-08	2.14e-06
biological process	cell morphogenesis	GO:0000902	932	122	88.34	1.38	0.0001	0.0029
biological process	central nervous system development	GO:0007417	674	85	63.88	1.33	0.0036	0.049
biological process	cadmium ion transport	GO:0015691	4	3	0.38	7.91	0.0032	0.0451
biological process	regulation of peptide transport	GO:0090087	148	30	14.03	2.14	4.79e-05	0.0018
biological process	positive regulation of synaptic transmission	GO:0050806	47	12	4.45	2.69	0.0011	0.02
biological process	amide transport	GO:0042886	198	32	18.77	1.71	0.0019	0.0314
biological process	regulation of long-term neuronal synaptic plasticity	GO:0048169	24	9	2.27	3.96	0.0002	0.0052
biological process	synaptic vesicle exocytosis	GO:0016079	33	11	3.13	3.52	0.0001	0.0029
biological process	cell part morphogenesis	GO:0032990	682	103	64.64	1.59	1.01e-06	5.86e-05
biological process	response to catecholamine stimulus	GO:0071869	10	5	0.95	5.28	0.0013	0.0227
biological process	9-cis-retinoic acid metabolic process	GO:0042905	4	3	0.38	7.91	0.0032	0.0451
biological process	energy reserve metabolic process	GO:0006112	161	31	15.26	2.03	9.97e-05	0.0029
biological process	cation homeostasis	GO:0055080	415	64	39.33	1.63	6.17e-05	0.0021
biological process	activation of phospholipase C activity	GO:0007202	58	15	5.5	2.73	0.0002	0.0052
biological process	learning or memory	GO:0007611	152	33	14.41	2.29	4.46e-06	0.0002
biological process	regulation of vesicle-mediated transport	GO:0060627	218	36	20.66	1.74	0.0007	0.014
biological process	calcium ion transport into cytosol	GO:0060402	82	18	7.77	2.32	0.0006	0.0126
biological process	membrane repolarization involved in regulation of action potential	GO:0086011	7	4	0.66	6.03	0.0022	0.0339
biological process	regulation of ion transport	GO:0043269	256	56	24.26	2.31	1.74e-09	2.43e-07
biological process	heart process	GO:0003015	134	27	12.7	2.13	0.0001	0.0029
biological process	reduction of cytosolic calcium ion concentration	GO:0051481	8	5	0.76	6.59	0.0003	0.0076
biological process	visual behavior	GO:0007632	37	11	3.51	3.14	0.0004	0.0095
biological process	peptide transport	GO:0015833	191	32	18.1	1.77	0.001	0.0188
biological process	regulation of peptide secretion	GO:0002791	148	30	14.03	2.14	4.79e-05	0.0018
biological process	regulation of purine nucleotide metabolic process	GO:1900542	324	48	30.71	1.56	0.0012	0.0217
biological process	regulation of receptor activity	GO:0010469	62	15	5.88	2.55	0.0005	0.0112
biological process	learning	GO:0007612	82	19	7.77	2.44	0.0002	0.0052
biological process	G-protein coupled receptor signaling pathway	GO:0007186	582	84	55.16	1.52	5.55e-05	0.002
biological process	positive regulation of potassium ion transport	GO:0043268	12	6	1.14	5.28	0.0004	0.0095
biological process	secretion by cell	GO:0032940	672	111	63.69	1.74	2.81e-09	3.79e-07
biological process	regulation of transport	GO:0051049	946	148	89.66	1.65	2.93e-10	5.26e-08
biological process	brain development	GO:0007420	490	66	46.44	1.42	0.0021	0.0334
biological process	cellular component morphogenesis	GO:0032989	987	128	93.55	1.37	0.0001	0.0029
biological process	synaptic vesicle transport	GO:0048489	68	19	6.45	2.95	1.15e-05	0.0005
biological process	purine-containing compound metabolic process	GO:0072521	693	89	65.68	1.35	0.0017	0.0286
biological process	multicellular organismal process	GO:0032501	5456	606	517.13	1.17	9.79e-08	9.47e-06
biological process	membrane depolarization	GO:0051899	76	18	7.2	2.5	0.0002	0.0052
biological process	regulation of synaptic plasticity	GO:0048167	94	25	8.91	2.81	1.38e-06	7.89e-05
biological process	ion transport	GO:0006811	949	150	89.95	1.67	1.02e-10	2.03e-08
biological process	membrane depolarization involved in regulation of SA node cell action potential	GO:0086046	3	3	0.28	10.55	0.0008	0.0156
biological process	fibroblast growth factor receptor signaling pathway	GO:0008543	139	24	13.17	1.82	0.0028	0.0411
biological process	positive regulation of transport	GO:0051050	467	69	44.26	1.56	0.0001	0.0029
biological process	dendrite morphogenesis	GO:0048813	74	15	7.01	2.14	0.0036	0.049
biological process	regulation of insulin secretion	GO:0050796	132	26	12.51	2.08	0.0002	0.0052
biological process	single-multicellular organism process	GO:0044707	5425	604	514.19	1.17	7.1e-08	7.24e-06
biological process	metal ion transport	GO:0030001	489	96	46.35	2.07	2.36e-12	5.57e-10
biological process	regulation of exocytosis	GO:0017157	81	18	7.68	2.34	0.0005	0.0112
biological process	divalent metal ion transport	GO:0070838	239	48	22.65	2.12	3.94e-07	3.03e-05
biological process	signal transduction	GO:0007165	3994	432	378.56	1.14	0.0004	0.0095
biological process	regulation of muscle system process	GO:0090257	117	22	11.09	1.98	0.0013	0.0227
biological process	regulation of synapse structure and activity	GO:0050803	50	13	4.74	2.74	0.0006	0.0126
biological process	intracellular signal transduction	GO:0035556	1851	215	175.44	1.23	0.0006	0.0126
biological process	hormone transport	GO:0009914	219	37	20.76	1.78	0.0004	0.0095
biological process	cellular response to monoamine stimulus	GO:0071868	10	5	0.95	5.28	0.0013	0.0227
biological process	synaptic transmission, glutamatergic	GO:0035249	49	14	4.64	3.01	0.0001	0.0029
biological process	membrane organization	GO:0061024	405	57	38.39	1.48	0.0015	0.0256
biological process	cell communication	GO:0007154	4606	556	436.57	1.27	3.1e-13	8.35e-11
biological process	regulation of cardiac muscle cell membrane potential	GO:0086036	20	8	1.9	4.22	0.0003	0.0076
biological process	adherens junction assembly	GO:0034333	7	4	0.66	6.03	0.0022	0.0339
biological process	negative regulation of cyclic nucleotide biosynthetic process	GO:0030803	27	8	2.56	3.13	0.0027	0.0399
biological process	axon guidance	GO:0007411	353	58	33.46	1.73	2.17e-05	0.0009
biological process	muscle contraction	GO:0006936	249	38	23.6	1.61	0.0022	0.0339
biological process	regulation of alpha-amino-3-hydroxy-5-methyl-4-isoxazole propionate selective glutamate receptor activity	GO:2000311	16	8	1.52	5.28	4.09e-05	0.0016
biological process	negative regulation of cyclic nucleotide metabolic process	GO:0030800	27	8	2.56	3.13	0.0027	0.0399
biological process	positive regulation of neurological system process	GO:0031646	55	13	5.21	2.49	0.0015	0.0256
biological process	synapse organization	GO:0050808	132	26	12.51	2.08	0.0002	0.0052
biological process	protein complex disassembly	GO:0043241	157	26	14.88	1.75	0.0034	0.0475
biological process	cell morphogenesis involved in differentiation	GO:0000904	694	103	65.78	1.57	2.28e-06	0.0001
biological process	neurotransmitter secretion	GO:0007269	98	26	9.29	2.8	8.96e-07	5.37e-05
biological process	regulation of heart rate	GO:0002027	49	15	4.64	3.23	2.92e-05	0.0012
biological process	regulation of synaptic transmission, glutamatergic	GO:0051966	30	11	2.84	3.87	5.31e-05	0.0019
biological process	response to inorganic substance	GO:0010035	413	57	39.15	1.46	0.0024	0.0364
biological process	ion homeostasis	GO:0050801	634	100	60.09	1.66	1.86e-07	1.63e-05
biological process	regulation of transmembrane transporter activity	GO:0022898	73	21	6.92	3.04	2.42e-06	0.0001
biological process	adenylate cyclase-activating G-protein coupled receptor signaling pathway	GO:0007189	53	14	5.02	2.79	0.0003	0.0076
biological process	positive regulation of lipase activity	GO:0060193	80	17	7.58	2.24	0.0011	0.02
biological process	endocytosis	GO:0006897	354	50	33.55	1.49	0.0027	0.0399
biological process	negative regulation of cAMP biosynthetic process	GO:0030818	26	8	2.46	3.25	0.0021	0.0334
biological process	regulation of peptide hormone secretion	GO:0090276	146	30	13.84	2.17	3.66e-05	0.0015
biological process	positive regulation of transmission of nerve impulse	GO:0051971	50	12	4.74	2.53	0.002	0.0325
biological process	metal ion homeostasis	GO:0055065	340	55	32.23	1.71	5.46e-05	0.002
biological process	adherens junction organization	GO:0034332	43	15	4.08	3.68	4.85e-06	0.0002
biological process	regulation of ventricular cardiac muscle cell action potential	GO:0086005	9	5	0.85	5.86	0.0007	0.014
biological process	synaptic transmission	GO:0007268	640	157	60.66	2.59	1.72e-30	3.24e-27
biological process	regulation of neurotransmitter levels	GO:0001505	136	29	12.89	2.25	2.38e-05	0.001
biological process	regulation of muscle contraction	GO:0006937	99	19	9.38	2.02	0.0022	0.0339
biological process	regulation of neuronal synaptic plasticity	GO:0048168	45	13	4.27	3.05	0.0002	0.0052
biological process	axon target recognition	GO:0007412	3	3	0.28	10.55	0.0008	0.0156
biological process	regulation of multicellular organismal process	GO:0051239	1727	205	163.69	1.25	0.0002	0.0052
biological process	cell morphogenesis involved in neuron differentiation	GO:0048667	566	95	53.65	1.77	1.85e-08	2.14e-06
biological process	signal release	GO:0023061	335	68	31.75	2.14	9.58e-10	1.45e-07
biological process	elevation of cytosolic calcium ion concentration	GO:0007204	169	32	16.02	2	0.0001	0.0029
biological process	nonassociative learning	GO:0046958	4	4	0.38	10.55	8.04e-05	0.0026
biological process	cellular divalent inorganic cation homeostasis	GO:0072503	257	44	24.36	1.81	7.86e-05	0.0026
biological process	response to monoamine stimulus	GO:0071867	10	5	0.95	5.28	0.0013	0.0227
biological process	regulation of Ras protein signal transduction	GO:0046578	259	39	24.55	1.59	0.0025	0.0376
biological process	cellular chemical homeostasis	GO:0055082	614	100	58.2	1.72	3.72e-08	3.9e-06
biological process	calcium ion transport	GO:0006816	211	44	20	2.2	4.02e-07	3.03e-05
biological process	purine nucleoside triphosphate metabolic process	GO:0009144	443	60	41.99	1.43	0.0029	0.0424
biological process	cardiac conduction	GO:0061337	21	9	1.99	4.52	6.15e-05	0.0021
biological process	generation of neurons	GO:0048699	1056	148	100.09	1.48	4.49e-07	3.2e-05
biological process	SA node cell to atrial cardiac muscle cell communication	GO:0086070	4	4	0.38	10.55	8.04e-05	0.0026
biological process	regulation of calcium ion transport	GO:0051924	113	26	10.71	2.43	1.53e-05	0.0007
biological process	divalent inorganic cation transport	GO:0072511	242	49	22.94	2.14	2.31e-07	1.98e-05
biological process	regulation of biological quality	GO:0065008	2444	284	231.65	1.23	5.74e-05	0.002
biological process	adenylate cyclase-modulating G-protein coupled receptor signaling pathway	GO:0007188	113	30	10.71	2.8	1.3e-07	1.23e-05
biological process	single-organism behavior	GO:0044708	331	58	31.37	1.85	2.91e-06	0.0002
biological process	system development	GO:0048731	3430	372	325.1	1.14	0.001	0.0188
biological process	neuron differentiation	GO:0030182	974	139	92.32	1.51	3.67e-07	2.88e-05
biological process	positive regulation of ion transport	GO:0043270	110	25	10.43	2.4	2.76e-05	0.0012
biological process	hormone secretion	GO:0046879	214	37	20.28	1.82	0.0002	0.0052
biological process	potassium ion transport	GO:0006813	117	36	11.09	3.25	8.4e-11	1.76e-08
biological process	regulation of phospholipase C activity	GO:1900274	65	15	6.16	2.43	0.0009	0.0171
biological process	peptide hormone secretion	GO:0030072	176	32	16.68	1.92	0.0002	0.0052
biological process	regulation of cAMP biosynthetic process	GO:0030817	83	17	7.87	2.16	0.0018	0.0299
biological process	mating behavior	GO:0007617	16	6	1.52	3.96	0.0025	0.0376
biological process	reproductive behavior	GO:0019098	83	20	7.87	2.54	7.17e-05	0.0024
biological process	regulation of secretion	GO:0051046	426	72	40.38	1.78	7.8e-07	5.07e-05
biological process	regulation of synaptic transmission, dopaminergic	GO:0032225	14	6	1.33	4.52	0.0011	0.02
biological process	mesenchymal cell proliferation involved in lung development	GO:0060916	4	3	0.38	7.91	0.0032	0.0451
biological process	cell differentiation	GO:0030154	2569	285	243.5	1.17	0.0013	0.0227
biological process	regulation of ion transmembrane transport	GO:0034765	92	25	8.72	2.87	8.9e-07	5.37e-05
biological process	cell communication involved in cardiac conduction	GO:0086065	17	8	1.61	4.96	7.09e-05	0.0024
biological process	secretion	GO:0046903	771	126	73.08	1.72	4.42e-10	7.58e-08
biological process	regulation of hormone levels	GO:0010817	367	56	34.79	1.61	0.0002	0.0052
biological process	cellular ion homeostasis	GO:0006873	571	95	54.12	1.76	2.89e-08	3.21e-06
biological process	neurogenesis	GO:0022008	1122	155	106.35	1.46	5.72e-07	3.85e-05
biological process	regulation of potassium ion transport	GO:0043266	31	11	2.94	3.74	7.53e-05	0.0025
biological process	cellular homeostasis	GO:0019725	700	107	66.35	1.61	3.39e-07	2.78e-05
biological process	cell development	GO:0048468	1436	174	136.11	1.28	0.0003	0.0076
biological process	cell-cell signaling involved in cardiac conduction	GO:0086019	9	6	0.85	7.03	4.68e-05	0.0018
biological process	GTP catabolic process	GO:0006184	315	46	29.86	1.54	0.002	0.0325
biological process	negative regulation of transport	GO:0051051	265	40	25.12	1.59	0.0021	0.0334
biological process	cell-cell signaling	GO:0007267	1062	212	100.66	2.11	1.18e-27	1.11e-24
biological process	neuron cell-cell adhesion	GO:0007158	12	6	1.14	5.28	0.0004	0.0095
biological process	positive regulation of membrane potential	GO:0045838	15	6	1.42	4.22	0.0017	0.0286
biological process	regulation of neurotransmitter transport	GO:0051588	39	14	3.7	3.79	6.84e-06	0.0003
biological process	cellular response to catecholamine stimulus	GO:0071870	10	5	0.95	5.28	0.0013	0.0227
biological process	regulation of cardiac muscle contraction	GO:0055117	31	9	2.94	3.06	0.0018	0.0299
biological process	regulation of neurotransmitter secretion	GO:0046928	30	11	2.84	3.87	5.31e-05	0.0019
biological process	regulation of ion homeostasis	GO:2000021	138	26	13.08	1.99	0.0005	0.0112
biological process	establishment of protein localization to endoplasmic reticulum	GO:0072599	103	21	9.76	2.15	0.0006	0.0126
biological process	cadmium ion transmembrane transport	GO:0070574	4	3	0.38	7.91	0.0032	0.0451
biological process	regulation of cellular localization	GO:0060341	596	94	56.49	1.66	4.41e-07	3.2e-05
biological process	visual learning	GO:0008542	32	11	3.03	3.63	0.0001	0.0029
biological process	vesicle-mediated transport	GO:0016192	884	127	83.79	1.52	8.56e-07	5.37e-05
biological process	synaptic transmission, GABAergic	GO:0051932	30	9	2.84	3.17	0.0014	0.0243
biological process	positive regulation of excitatory postsynaptic membrane potential	GO:2000463	10	5	0.95	5.28	0.0013	0.0227
biological process	regulation of heart contraction	GO:0008016	112	25	10.62	2.36	3.82e-05	0.0015
biological process	regulation of cardiac muscle cell contraction	GO:0086004	13	6	1.23	4.87	0.0007	0.014
biological process	heart contraction	GO:0060047	134	27	12.7	2.13	0.0001	0.0029
biological process	system process	GO:0003008	1651	270	156.49	1.73	2.64e-21	1.66e-18
biological process	protein localization to endoplasmic reticulum	GO:0070972	116	22	10.99	2	0.0012	0.0217
biological process	regulation of metal ion transport	GO:0010959	162	40	15.35	2.61	1.06e-08	1.33e-06
biological process	neuron development	GO:0048666	786	127	74.5	1.7	7.87e-10	1.29e-07
biological process	transmembrane receptor protein tyrosine kinase signaling pathway	GO:0007169	607	83	57.53	1.44	0.0004	0.0095
biological process	small GTPase mediated signal transduction	GO:0007264	592	89	56.11	1.59	6.75e-06	0.0003
biological process	synaptic transmission, dopaminergic	GO:0001963	22	7	2.09	3.36	0.0032	0.0451
biological process	regulation of nucleotide metabolic process	GO:0006140	327	48	30.99	1.55	0.0015	0.0256
biological process	insulin secretion	GO:0030073	156	28	14.79	1.89	0.0007	0.014
biological process	localization	GO:0051179	4060	498	384.82	1.29	1.08e-12	2.72e-10
biological process	regulation of cardiac muscle cell action potential	GO:0086001	19	8	1.8	4.44	0.0002	0.0052
biological process	synaptic vesicle endocytosis	GO:0048488	22	9	2.09	4.32	9.53e-05	0.0029
biological process	regulation of synaptic transmission, GABAergic	GO:0032228	26	8	2.46	3.25	0.0021	0.0334
biological process	protein targeting to ER	GO:0045047	103	21	9.76	2.15	0.0006	0.0126
biological process	chemotaxis	GO:0006935	576	79	54.59	1.45	0.0005	0.0112
biological process	cellular calcium ion homeostasis	GO:0006874	242	43	22.94	1.87	3.86e-05	0.0015
biological process	translational initiation	GO:0006413	147	25	13.93	1.79	0.0028	0.0411
biological process	regulation of striated muscle contraction	GO:0006942	46	11	4.36	2.52	0.0032	0.0451
biological process	cAMP biosynthetic process	GO:0006171	89	18	8.44	2.13	0.0015	0.0256
biological process	cardiac muscle contraction	GO:0060048	53	12	5.02	2.39	0.0034	0.0475
biological process	locomotory behavior	GO:0007626	134	23	12.7	1.81	0.0036	0.049
biological process	adenylate cyclase-inhibiting G-protein coupled receptor signaling pathway	GO:0007193	45	15	4.27	3.52	9.21e-06	0.0004
biological process	nervous system development	GO:0007399	1693	235	160.47	1.46	2.19e-10	4.13e-08
biological process	glutamate secretion	GO:0014047	32	10	3.03	3.3	0.0005	0.0112
biological process	regulation of SA node cell action potential	GO:0086015	3	3	0.28	10.55	0.0008	0.0156
biological process	axonogenesis	GO:0007409	519	84	49.19	1.71	6.21e-07	4.11e-05
biological process	cellular membrane organization	GO:0016044	401	56	38.01	1.47	0.002	0.0325
biological process	calcium ion homeostasis	GO:0055074	253	46	23.98	1.92	1.14e-05	0.0005
biological process	cellular cation homeostasis	GO:0030003	354	57	33.55	1.7	4.6e-05	0.0018
biological process	single organism signaling	GO:0044700	4487	545	425.29	1.28	2.04e-13	6.41e-11
biological process	transport	GO:0006810	3246	425	307.66	1.38	5.02e-15	2.71e-12
biological process	regulation of ion transmembrane transporter activity	GO:0032412	69	21	6.54	3.21	8.71e-07	5.37e-05
biological process	chemical homeostasis	GO:0048878	817	117	77.44	1.51	2.78e-06	0.0001
biological process	regulation of transporter activity	GO:0032409	85	23	8.06	2.85	2.61e-06	0.0001
biological process	regulation of ARF protein signal transduction	GO:0032012	43	12	4.08	2.94	0.0005	0.0112
biological process	multicellular organismal signaling	GO:0035637	740	173	70.14	2.47	7.27e-31	2.74e-27
biological process	generation of a signal involved in cell-cell signaling	GO:0003001	335	68	31.75	2.14	9.58e-10	1.45e-07
biological process	negative regulation of cAMP metabolic process	GO:0030815	26	8	2.46	3.25	0.0021	0.0334
biological process	behavior	GO:0007610	498	82	47.2	1.74	4.1e-07	3.03e-05
biological process	purine ribonucleoside triphosphate metabolic process	GO:0009205	438	59	41.51	1.42	0.0035	0.0482
biological process	regulation of cell communication	GO:0010646	1957	248	185.49	1.34	3.13e-07	2.62e-05
biological process	cotranslational protein targeting to membrane	GO:0006613	104	21	9.86	2.13	0.0007	0.014
biological process	cellular response to low-density lipoprotein particle stimulus	GO:0071404	4	3	0.38	7.91	0.0032	0.0451
biological process	negative regulation of nucleotide metabolic process	GO:0045980	31	9	2.94	3.06	0.0018	0.0299
biological process	epidermal growth factor receptor signaling pathway	GO:0007173	159	32	15.07	2.12	3.15e-05	0.0013
biological process	cardiac muscle cell contraction	GO:0086003	13	6	1.23	4.87	0.0007	0.014
biological process	positive regulation of phospholipase activity	GO:0010518	73	17	6.92	2.46	0.0004	0.0095
biological process	nerve growth factor receptor signaling pathway	GO:0048011	224	39	21.23	1.84	0.0001	0.0029
biological process	single-organism process	GO:0044699	7378	784	699.3	1.12	4.71e-07	3.29e-05
biological process	regulation of transmission of nerve impulse	GO:0051969	202	55	19.15	2.87	2.69e-13	7.81e-11
biological process	positive regulation of phospholipase C activity	GO:0010863	64	15	6.07	2.47	0.0008	0.0156
biological process	membrane depolarization involved in regulation of cardiac muscle cell action potential	GO:0086012	12	6	1.14	5.28	0.0004	0.0095
biological process	dopamine secretion	GO:0014046	17	7	1.61	4.34	0.0006	0.0126
biological process	regulation of dopamine secretion	GO:0014059	17	7	1.61	4.34	0.0006	0.0126
biological process	neurological system process	GO:0050877	1204	218	114.12	1.91	1.43e-22	1.08e-19
biological process	exocytosis	GO:0006887	265	45	25.12	1.79	8e-05	0.0026
biological process	regulation of cardiac muscle contraction by calcium ion signaling	GO:0010882	7	4	0.66	6.03	0.0022	0.0339
biological process	sequestering of calcium ion	GO:0051208	59	13	5.59	2.32	0.003	0.0437
biological process	cellular localization	GO:0051641	1924	246	182.36	1.35	1.67e-07	1.5e-05
biological process	regulation of system process	GO:0044057	447	94	42.37	2.22	5.85e-14	2.3e-11
biological process	dopamine transport	GO:0015872	22	8	2.09	3.84	0.0006	0.0126
biological process	anatomical structure formation involved in morphogenesis	GO:0048646	1566	184	148.43	1.24	0.0009	0.0171
biological process	SA node cell to atrial cardiac muscle cell signalling	GO:0086018	3	3	0.28	10.55	0.0008	0.0156
biological process	regulation of synaptic transmission	GO:0050804	184	53	17.44	3.04	6.09e-14	2.3e-11
biological process	purine nucleotide metabolic process	GO:0006163	651	86	61.7	1.39	0.0009	0.0171
biological process	negative regulation of hormone secretion	GO:0046888	47	12	4.45	2.69	0.0011	0.02
biological process	muscle system process	GO:0003012	278	43	26.35	1.63	0.0009	0.0171
biological process	ARF protein signal transduction	GO:0032011	44	12	4.17	2.88	0.0006	0.0126
biological process	9-cis-retinoic acid biosynthetic process	GO:0042904	4	3	0.38	7.91	0.0032	0.0451
biological process	regulation of ERBB signaling pathway	GO:1901184	63	14	5.97	2.34	0.002	0.0325
biological process	ERBB signaling pathway	GO:0038127	161	33	15.26	2.16	1.61e-05	0.0007
biological process	monovalent inorganic cation transport	GO:0015672	274	52	25.97	2	8.27e-07	5.29e-05
biological process	regulation of cAMP metabolic process	GO:0030814	85	17	8.06	2.11	0.0023	0.0351
biological process	cell projection organization	GO:0030030	921	127	87.29	1.45	7.2e-06	0.0004
biological process	locomotion	GO:0040011	1211	146	114.78	1.27	0.0011	0.02
biological process	membrane repolarization involved in regulation of cardiac muscle cell action potential	GO:0086013	7	4	0.66	6.03	0.0022	0.0339
biological process	regulation of phospholipase activity	GO:0010517	80	18	7.58	2.37	0.0004	0.0095
biological process	SRP-dependent cotranslational protein targeting to membrane	GO:0006614	102	21	9.67	2.17	0.0005	0.0112
biological process	regulation of signaling	GO:0023051	1951	249	184.92	1.35	1.61e-07	1.48e-05
biological process	signaling	GO:0023052	4487	545	425.29	1.28	2.04e-13	6.41e-11
biological process	regulation of glutamate receptor signaling pathway	GO:1900449	21	9	1.99	4.52	6.15e-05	0.0021
biological process	GTP metabolic process	GO:0046039	326	47	30.9	1.52	0.0024	0.0364
biological process	homeostatic process	GO:0042592	1166	139	110.52	1.26	0.0022	0.0339
biological process	regulation of small GTPase mediated signal transduction	GO:0051056	353	58	33.46	1.73	2.17e-05	0.0009
biological process	taxis	GO:0042330	576	79	54.59	1.45	0.0005	0.0112
biological process	activation of protein kinase A activity	GO:0034199	16	8	1.52	5.28	4.09e-05	0.0016
biological process	negative regulation of purine nucleotide biosynthetic process	GO:1900372	28	8	2.65	3.01	0.0035	0.0482
biological process	establishment of localization	GO:0051234	3300	429	312.78	1.37	1.18e-14	5.57e-12
biological process	establishment of localization in cell	GO:0051649	1704	218	161.51	1.35	9.63e-07	5.68e-05
biological process	enzyme linked receptor protein signaling pathway	GO:0007167	855	109	81.04	1.35	0.0007	0.014
biological process	regulation of membrane potential	GO:0042391	246	43	23.32	1.84	5.76e-05	0.002
biological process	translational termination	GO:0006415	88	19	8.34	2.28	0.0005	0.0112
biological process	divalent inorganic cation homeostasis	GO:0072507	269	48	25.5	1.88	1.25e-05	0.0006
biological process	cognition	GO:0050890	166	34	15.73	2.16	1.22e-05	0.0006
biological process	neuron projection development	GO:0031175	693	111	65.68	1.69	1.62e-08	1.97e-06
biological process	cellular metal ion homeostasis	GO:0006875	314	50	29.76	1.68	0.0002	0.0052

## Sheet: M6
GO Domain	GO description	GO ID	number of reference genes in the category (C)	number of genes in the gene set and also in the category (O)	expected number in the category (E)	Ratio of enrichment (R)	p value from hypergeometric test (rawP)	Multiple testing-adjusted p value
biological process	natural killer cell differentiation involved in immune response	GO:0002325	4	3	0.23	13.16	0.0007	0.0199
biological process	spermatogenesis	GO:0007283	363	47	20.69	2.27	1.08e-07	1.16e-05
biological process	cellular process involved in reproduction in multicellular organism	GO:0022412	24	6	1.37	4.39	0.0019	0.0416
biological process	multicellular organismal reproductive process	GO:0048609	605	63	34.48	1.83	2.29e-06	0.0001
biological process	detection of stimulus	GO:0051606	186	42	10.6	3.96	7.56e-15	2.55e-12
biological process	organ morphogenesis	GO:0009887	789	74	44.97	1.65	1.37e-05	0.0008
biological process	positive regulation of osteoclast differentiation	GO:0045672	15	5	0.85	5.85	0.0011	0.0277
biological process	developmental process	GO:0032502	4431	293	252.56	1.16	0.001	0.0254
biological process	reproductive process	GO:0022414	1533	119	87.38	1.36	0.0002	0.0071
biological process	peptide cross-linking	GO:0018149	28	8	1.6	5.01	0.0001	0.004
biological process	organ or tissue specific immune response	GO:0002251	10	4	0.57	7.02	0.0017	0.0382
biological process	response to other organism	GO:0051707	541	53	30.84	1.72	7.75e-05	0.0038
biological process	regulation of T-helper 17 cell differentiation	GO:2000319	5	3	0.28	10.53	0.0017	0.0382
biological process	sexual reproduction	GO:0019953	546	75	31.12	2.41	7.56e-13	2.02e-10
biological process	regulation of retinoic acid receptor signaling pathway	GO:0048385	18	6	1.03	5.85	0.0003	0.0101
biological process	keratinocyte differentiation	GO:0030216	87	20	4.96	4.03	6.51e-08	7.31e-06
biological process	rhombomere development	GO:0021546	8	4	0.46	8.77	0.0006	0.0188
biological process	growth of symbiont involved in interaction with host	GO:0044116	19	9	1.08	8.31	3.34e-07	2.65e-05
biological process	negative regulation of growth of symbiont involved in interaction with host	GO:0044146	15	6	0.85	7.02	0.0001	0.004
biological process	digestion	GO:0007586	108	20	6.16	3.25	2.59e-06	0.0002
biological process	multicellular organismal process	GO:0032501	5456	417	310.99	1.34	2.89e-15	1.11e-12
biological process	sensory perception	GO:0007600	474	68	27.02	2.52	1.25e-12	2.81e-10
biological process	defense response to Gram-negative bacterium	GO:0050829	17	6	0.97	6.19	0.0002	0.0071
biological process	positive regulation of podosome assembly	GO:0071803	3	3	0.17	17.54	0.0002	0.0071
biological process	uronic acid metabolic process	GO:0006063	16	9	0.91	9.87	4.84e-08	6.01e-06
biological process	drug metabolic process	GO:0017144	33	7	1.88	3.72	0.0022	0.0467
biological process	epidermis development	GO:0008544	434	44	24.74	1.78	0.0001	0.004
biological process	cellular hormone metabolic process	GO:0034754	92	16	5.24	3.05	5.71e-05	0.0029
biological process	single-multicellular organism process	GO:0044707	5425	405	309.22	1.31	8.26e-13	2.02e-10
biological process	negative regulation of retinoic acid receptor signaling pathway	GO:0048387	14	6	0.8	7.52	6.81e-05	0.0034
biological process	defense response	GO:0006952	1023	100	58.31	1.71	4.91e-08	6.01e-06
biological process	JAK-STAT cascade	GO:0007259	101	14	5.76	2.43	0.0017	0.0382
biological process	response to bacterium	GO:0009617	322	41	18.35	2.23	1.09e-06	7.53e-05
biological process	atrial cardiac muscle tissue morphogenesis	GO:0055009	5	3	0.28	10.53	0.0017	0.0382
biological process	defense response to Gram-positive bacterium	GO:0050830	33	7	1.88	3.72	0.0022	0.0467
biological process	keratinization	GO:0031424	31	13	1.77	7.36	4.81e-09	6.82e-07
biological process	steroid metabolic process	GO:0008202	279	39	15.9	2.45	1.8e-07	1.65e-05
biological process	xenobiotic glucuronidation	GO:0052697	5	5	0.28	17.54	5.94e-07	4.21e-05
biological process	positive regulation of JAK-STAT cascade	GO:0046427	49	10	2.79	3.58	0.0004	0.0131
biological process	regulation of tyrosine phosphorylation of Stat5 protein	GO:0042522	18	6	1.03	5.85	0.0003	0.0101
biological process	natural killer cell activation involved in immune response	GO:0002323	7	4	0.4	10.03	0.0003	0.0101
biological process	cell fate commitment	GO:0045165	216	26	12.31	2.11	0.0002	0.0071
biological process	cellular response to xenobiotic stimulus	GO:0071466	146	31	8.32	3.73	1.4e-10	2.69e-08
biological process	response to biotic stimulus	GO:0009607	568	54	32.38	1.67	0.0001	0.004
biological process	detection of stimulus involved in sensory perception	GO:0050906	80	30	4.56	6.58	1.62e-17	8.73e-15
biological process	acute-phase response	GO:0006953	46	9	2.62	3.43	0.001	0.0254
biological process	anterior/posterior pattern specification	GO:0009952	203	36	11.57	3.11	9.62e-10	1.53e-07
biological process	male gamete generation	GO:0048232	364	47	20.75	2.27	1.17e-07	1.17e-05
biological process	regulation of tyrosine phosphorylation of STAT protein	GO:0042509	48	9	2.74	3.29	0.0014	0.034
biological process	cardiac atrium development	GO:0003230	25	6	1.42	4.21	0.0023	0.0481
biological process	phenylpropanoid metabolic process	GO:0009698	15	7	0.85	8.19	8.18e-06	0.0005
biological process	defense response to bacterium	GO:0042742	120	32	6.84	4.68	9.45e-14	2.83e-11
biological process	female pregnancy	GO:0007565	148	21	8.44	2.49	9.83e-05	0.004
biological process	regulation of growth of symbiont in host	GO:0044126	14	5	0.8	6.27	0.0008	0.0216
biological process	tissue development	GO:0009888	1398	107	79.68	1.34	0.0008	0.0216
biological process	glucuronate metabolic process	GO:0019585	16	9	0.91	9.87	4.84e-08	6.01e-06
biological process	terpenoid metabolic process	GO:0006721	54	10	3.08	3.25	0.0008	0.0216
biological process	detection of chemical stimulus	GO:0009593	79	31	4.5	6.88	9.8e-19	6.6e-16
biological process	natural killer cell activation	GO:0030101	42	8	2.39	3.34	0.0023	0.0481
biological process	embryonic morphogenesis	GO:0048598	481	47	27.42	1.71	0.0002	0.0071
biological process	flavonoid glucuronidation	GO:0052696	5	5	0.28	17.54	5.94e-07	4.21e-05
biological process	growth of symbiont in host	GO:0044117	18	8	1.03	7.8	2.82e-06	0.0002
biological process	podosome assembly	GO:0071800	5	3	0.28	10.53	0.0017	0.0382
biological process	regulation of hormone levels	GO:0010817	367	39	20.92	1.86	0.0001	0.004
biological process	positive regulation of tyrosine phosphorylation of Stat5 protein	GO:0042523	15	6	0.85	7.02	0.0001	0.004
biological process	multicellular organismal development	GO:0007275	3960	264	225.72	1.17	0.0012	0.0297
biological process	growth involved in symbiotic interaction	GO:0044110	19	9	1.08	8.31	3.34e-07	2.65e-05
biological process	epithelial cell differentiation	GO:0030855	290	40	16.53	2.42	1.8e-07	1.65e-05
biological process	reproduction	GO:0000003	1538	121	87.66	1.38	0.0001	0.004
biological process	intestinal absorption	GO:0050892	21	7	1.2	5.85	0.0001	0.004
biological process	tyrosine phosphorylation of Stat5 protein	GO:0042506	21	6	1.2	5.01	0.0009	0.0233
biological process	single organism reproductive process	GO:0044702	1111	93	63.33	1.47	9.44e-05	0.004
biological process	otic placode formation	GO:0043049	4	3	0.23	13.16	0.0007	0.0199
biological process	multicellular organism reproduction	GO:0032504	605	63	34.48	1.83	2.29e-06	0.0001
biological process	sperm-egg recognition	GO:0035036	20	6	1.14	5.26	0.0007	0.0199
biological process	response to xenobiotic stimulus	GO:0009410	147	31	8.38	3.7	1.68e-10	3.02e-08
biological process	xenobiotic metabolic process	GO:0006805	145	31	8.26	3.75	1.17e-10	2.43e-08
biological process	embryonic skeletal system morphogenesis	GO:0048704	77	14	4.39	3.19	9.98e-05	0.004
biological process	single fertilization	GO:0007338	72	15	4.1	3.66	1.04e-05	0.0006
biological process	positive regulation of cytokine biosynthetic process	GO:0042108	59	10	3.36	2.97	0.0017	0.0382
biological process	embryonic organ morphogenesis	GO:0048562	210	26	11.97	2.17	0.0002	0.0071
biological process	cellular glucuronidation	GO:0052695	11	9	0.63	14.35	3.01e-10	5.07e-08
biological process	skeletal system development	GO:0001501	374	38	21.32	1.78	0.0004	0.0131
biological process	gamete generation	GO:0007276	471	57	26.85	2.12	5.23e-08	6.13e-06
biological process	multi-multicellular organism process	GO:0044706	170	22	9.69	2.27	0.0003	0.0101
biological process	mucosal immune response	GO:0002385	8	4	0.46	8.77	0.0006	0.0188
biological process	flavonoid metabolic process	GO:0009812	12	7	0.68	10.23	1.17e-06	7.88e-05
biological process	detection of chemical stimulus involved in sensory perception	GO:0050907	52	28	2.96	9.45	1.06e-21	1.43e-18
biological process	flavone metabolic process	GO:0051552	5	5	0.28	17.54	5.94e-07	4.21e-05
biological process	binding of sperm to zona pellucida	GO:0007339	19	6	1.08	5.54	0.0005	0.0162
biological process	embryonic organ development	GO:0048568	323	37	18.41	2.01	3.99e-05	0.0021
biological process	negative regulation of growth of symbiont in host	GO:0044130	14	5	0.8	6.27	0.0008	0.0216
biological process	epidermal cell differentiation	GO:0009913	106	24	6.04	3.97	4.4e-09	6.59e-07
biological process	neuron fate specification	GO:0048665	24	6	1.37	4.39	0.0019	0.0416
biological process	embryo development	GO:0009790	875	73	49.87	1.46	0.0006	0.0188
biological process	positive regulation of myeloid leukocyte differentiation	GO:0002763	36	8	2.05	3.9	0.0008	0.0216
biological process	inflammatory response	GO:0006954	464	42	26.45	1.59	0.002	0.0435
biological process	regulation of JAK-STAT cascade	GO:0046425	67	11	3.82	2.88	0.0013	0.0318
biological process	myeloid leukocyte differentiation	GO:0002573	131	17	7.47	2.28	0.0012	0.0297
biological process	organ development	GO:0048513	2477	192	141.19	1.36	1.76e-06	0.0001
biological process	regulation of natural killer cell differentiation involved in immune response	GO:0032826	4	3	0.23	13.16	0.0007	0.0199
biological process	epithelium development	GO:0060429	577	55	32.89	1.67	0.0001	0.004
biological process	regionalization	GO:0003002	303	40	17.27	2.32	5.8e-07	4.21e-05
biological process	pattern specification process	GO:0007389	418	51	23.83	2.14	2.08e-07	1.75e-05
biological process	single-organism process	GO:0044699	7378	490	420.54	1.17	1.84e-07	1.65e-05
biological process	detection of chemical stimulus involved in sensory perception of taste	GO:0050912	22	7	1.25	5.58	0.0002	0.0071
biological process	skeletal system morphogenesis	GO:0048705	173	21	9.86	2.13	0.0009	0.0233
biological process	cell fate specification	GO:0001708	71	11	4.05	2.72	0.0021	0.0453
biological process	secondary metabolic process	GO:0019748	37	8	2.11	3.79	0.0009	0.0233
biological process	hormone metabolic process	GO:0042445	160	25	9.12	2.74	3.95e-06	0.0002
biological process	sensory perception of chemical stimulus	GO:0007606	103	39	5.87	6.64	1.43e-22	3.85e-19
biological process	negative regulation of natural killer cell activation	GO:0032815	4	3	0.23	13.16	0.0007	0.0199
biological process	positive regulation of tyrosine phosphorylation of STAT protein	GO:0042531	40	8	2.28	3.51	0.0016	0.0382
biological process	immune response	GO:0006955	990	86	56.43	1.52	4.86e-05	0.0025
biological process	negative regulation of natural killer cell differentiation involved in immune response	GO:0032827	4	3	0.23	13.16	0.0007	0.0199
biological process	sensory perception of smell	GO:0007608	50	23	2.85	8.07	4.43e-16	1.99e-13
biological process	fertilization	GO:0009566	98	21	5.59	3.76	1.12e-07	1.16e-05
biological process	positive regulation of interleukin-23 production	GO:0032747	5	3	0.28	10.53	0.0017	0.0382
biological process	modulation of growth of symbiont involved in interaction with host	GO:0044144	15	6	0.85	7.02	0.0001	0.004
biological process	retinoic acid metabolic process	GO:0042573	20	6	1.14	5.26	0.0007	0.0199
biological process	regulation of symbiosis, encompassing mutualism through parasitism	GO:0043903	23	7	1.31	5.34	0.0002	0.0071
biological process	negative regulation of natural killer cell differentiation	GO:0032824	4	3	0.23	13.16	0.0007	0.0199
biological process	sensory perception of taste	GO:0050909	47	14	2.68	5.23	2e-07	1.74e-05
biological process	regulation of podosome assembly	GO:0071801	4	3	0.23	13.16	0.0007	0.0199
biological process	embryonic skeletal system development	GO:0048706	104	18	5.93	3.04	2.14e-05	0.0012
biological process	regulation of natural killer cell activation	GO:0032814	21	6	1.2	5.01	0.0009	0.0233
biological process	atrial cardiac muscle tissue development	GO:0003228	5	3	0.28	10.53	0.0017	0.0382
biological process	detection of chemical stimulus involved in sensory perception of smell	GO:0050911	28	21	1.6	13.16	4.69e-21	4.21e-18
biological process	sperm motility	GO:0030317	32	7	1.82	3.84	0.0018	0.0401

## Sheet: M7
GO Domain	GO description	GO ID	number of reference genes in the category (C)	number of genes in the gene set and also in the category (O)	expected number in the category (E)	Ratio of enrichment (R)	p value from hypergeometric test (rawP)	Multiple testing-adjusted p value
biological process	cellular metabolic process	GO:0044237	8227	435	361.17	1.2	1.47e-10	1.85e-08
biological process	heterocycle metabolic process	GO:0046483	5118	282	224.68	1.26	7.36e-07	2.57e-05
biological process	nucleobase-containing compound metabolic process	GO:0006139	4966	278	218.01	1.28	2.05e-07	8.42e-06
biological process	de novo- posttranslational protein folding	GO:0051084	48	9	2.11	4.27	0.0002	0.0034
biological process	protein acylation	GO:0043543	145	14	6.37	2.2	0.0047	0.048
biological process	proton-transporting two-sector ATPase complex assembly	GO:0070071	5	3	0.22	13.67	0.0008	0.0112
biological process	peptidyl-lysine acetylation	GO:0018394	111	12	4.87	2.46	0.0034	0.0359
biological process	cullin deneddylation	GO:0010388	9	4	0.4	10.12	0.0004	0.0063
biological process	signal transduction involved in mitotic cell cycle G1/S checkpoint	GO:0072474	65	17	2.85	5.96	1.75e-09	1.5e-07
biological process	antigen processing and presentation of peptide antigen via MHC class I	GO:0002474	98	15	4.3	3.49	2.27e-05	0.0005
biological process	nuclear-transcribed mRNA poly(A) tail shortening	GO:0000289	26	5	1.14	4.38	0.0049	0.0498
biological process	cellular biosynthetic process	GO:0044249	4840	249	212.48	1.17	0.001	0.0134
biological process	carboxylic acid metabolic process	GO:0019752	829	57	36.39	1.57	0.0005	0.0076
biological process	ribonucleoprotein complex biogenesis	GO:0022613	222	26	9.75	2.67	4.96e-06	0.0001
biological process	de novo- protein folding	GO:0006458	53	10	2.33	4.3	8.72e-05	0.0017
biological process	single-organism metabolic process	GO:0044710	8799	451	386.28	1.17	8.04e-09	4.47e-07
biological process	anaphase-promoting complex-dependent proteasomal ubiquitin-dependent protein catabolic process	GO:0031145	82	21	3.6	5.83	3.28e-11	5.16e-09
biological process	intracellular transport	GO:0046907	1096	68	48.12	1.41	0.0022	0.0258
biological process	regulation of mitotic cell cycle	GO:0007346	309	32	13.57	2.36	5.93e-06	0.0002
biological process	spindle assembly checkpoint	GO:0071173	35	7	1.54	4.56	0.0007	0.0103
biological process	hair cycle process	GO:0022405	253	23	11.11	2.07	0.0008	0.0112
biological process	mitochondrial translation	GO:0032543	14	5	0.61	8.14	0.0002	0.0034
biological process	antigen processing and presentation of exogenous peptide antigen via MHC class I	GO:0042590	78	15	3.42	4.38	1.22e-06	3.84e-05
biological process	negative regulation of organelle organization	GO:0010639	166	16	7.29	2.2	0.0026	0.0292
biological process	regulation of ubiquitin-protein ligase activity involved in mitotic cell cycle	GO:0051439	77	21	3.38	6.21	8.78e-12	2.76e-09
biological process	modification-dependent macromolecule catabolic process	GO:0043632	382	37	16.77	2.21	5.41e-06	0.0001
biological process	internal protein amino acid acetylation	GO:0006475	114	12	5	2.4	0.0043	0.0446
biological process	positive regulation of ubiquitin-protein ligase activity involved in mitotic cell cycle	GO:0051437	71	20	3.12	6.42	1.43e-11	3e-09
biological process	regulation of translational initiation	GO:0006446	49	8	2.15	3.72	0.0012	0.0154
biological process	RNA transport	GO:0050658	124	13	5.44	2.39	0.0031	0.0337
biological process	exogen	GO:0042638	175	22	7.68	2.86	8.49e-06	0.0002
biological process	metabolic process	GO:0008152	9048	463	397.21	1.17	2.75e-09	1.86e-07
biological process	spindle checkpoint	GO:0031577	43	7	1.89	3.71	0.0025	0.0284
biological process	positive regulation of cell cycle process	GO:0090068	155	17	6.8	2.5	0.0005	0.0076
biological process	mitotic cell cycle	GO:0000278	768	51	33.72	1.51	0.002	0.0241
biological process	antigen processing and presentation of exogenous antigen	GO:0019884	166	21	7.29	2.88	1.23e-05	0.0003
biological process	tRNA processing	GO:0008033	76	12	3.34	3.6	0.0001	0.0019
biological process	negative regulation of ubiquitin-protein ligase activity involved in mitotic cell cycle	GO:0051436	66	21	2.9	7.25	3.08e-13	5.82e-10
biological process	mRNA metabolic process	GO:0016071	588	57	25.81	2.21	1.41e-08	7.2e-07
biological process	hair follicle maturation	GO:0048820	189	22	8.3	2.65	2.89e-05	0.0006
biological process	antigen processing and presentation of exogenous peptide antigen	GO:0002478	164	21	7.2	2.92	1.02e-05	0.0002
biological process	negative regulation of mitotic metaphase/anaphase transition	GO:0045841	35	7	1.54	4.56	0.0007	0.0103
biological process	histone acetylation	GO:0016573	106	12	4.65	2.58	0.0023	0.0267
biological process	signal transduction involved in cell cycle checkpoint	GO:0072395	67	17	2.94	5.78	2.91e-09	1.9e-07
biological process	negative regulation of protein ubiquitination	GO:0031397	95	21	4.17	5.04	6.39e-10	7.13e-08
biological process	antigen processing and presentation	GO:0019882	211	21	9.26	2.27	0.0004	0.0063
biological process	gene expression	GO:0010467	4502	265	197.64	1.34	3.58e-09	2.25e-07
biological process	catabolic process	GO:0009056	1953	110	85.74	1.28	0.003	0.0331
biological process	DNA-dependent transcription, elongation	GO:0006354	108	13	4.74	2.74	0.0009	0.0124
biological process	positive regulation of ligase activity	GO:0051351	84	22	3.69	5.97	6.81e-12	2.57e-09
biological process	signal transduction involved in mitotic cell cycle checkpoint	GO:0072413	65	17	2.85	5.96	1.75e-09	1.5e-07
biological process	mRNA polyadenylation	GO:0006378	20	5	0.88	5.69	0.0014	0.0177
biological process	amino acid activation	GO:0043038	49	9	2.15	4.18	0.0002	0.0034
biological process	DNA integrity checkpoint	GO:0031570	138	21	6.06	3.47	6.06e-07	2.2e-05
biological process	RNA metabolic process	GO:0016070	3724	219	163.49	1.34	2.83e-07	1.11e-05
biological process	mRNA processing	GO:0006397	387	37	16.99	2.18	7.28e-06	0.0002
biological process	nucleic acid metabolic process	GO:0090304	4213	240	184.95	1.3	7.56e-07	2.6e-05
biological process	double-strand break repair via nonhomologous end joining	GO:0006303	16	5	0.7	7.12	0.0005	0.0076
biological process	anatomical structure maturation	GO:0071695	214	22	9.39	2.34	0.0002	0.0034
biological process	cellular macromolecule catabolic process	GO:0044265	676	57	29.68	1.92	1.54e-06	4.55e-05
biological process	molting cycle	GO:0042303	259	23	11.37	2.02	0.0011	0.0144
biological process	cellular catabolic process	GO:0044248	1632	98	71.65	1.37	0.0007	0.0103
biological process	vacuolar proton-transporting V-type ATPase complex assembly	GO:0070072	2	2	0.09	22.78	0.0019	0.023
biological process	transcription elongation from RNA polymerase II promoter	GO:0006368	77	10	3.38	2.96	0.0019	0.023
biological process	RNA 3--end processing	GO:0031123	92	13	4.04	3.22	0.0002	0.0034
biological process	mRNA 3--end processing	GO:0031124	76	11	3.34	3.3	0.0005	0.0076
biological process	regulation of ligase activity	GO:0051340	98	23	4.3	5.35	2.64e-11	4.6e-09
biological process	cellular macromolecule biosynthetic process	GO:0034645	3978	214	174.64	1.23	0.0002	0.0034
biological process	positive regulation of cell cycle arrest	GO:0071158	80	17	3.51	4.84	5.14e-08	2.43e-06
biological process	cellular ketone metabolic process	GO:0042180	199	19	8.74	2.17	0.0012	0.0154
biological process	ribosome biogenesis	GO:0042254	144	18	6.32	2.85	5.96e-05	0.0012
biological process	cellular protein metabolic process	GO:0044267	3155	195	138.51	1.41	4.83e-08	2.34e-06
biological process	establishment of RNA localization	GO:0051236	124	13	5.44	2.39	0.0031	0.0337
biological process	RNA splicing, via transesterification reactions	GO:0000375	208	19	9.13	2.08	0.0021	0.0248
biological process	M/G1 transition of mitotic cell cycle	GO:0000216	78	18	3.42	5.26	5.17e-09	3.15e-07
biological process	regulation of ubiquitin-protein ligase activity	GO:0051438	94	23	4.13	5.57	1.05e-11	2.83e-09
biological process	cellular macromolecular complex subunit organization	GO:0034621	654	44	28.71	1.53	0.0032	0.0345
biological process	molting cycle process	GO:0022404	253	23	11.11	2.07	0.0008	0.0112
biological process	cell cycle checkpoint	GO:0000075	244	34	10.71	3.17	2.18e-09	1.58e-07
biological process	protein modification by small protein conjugation or removal	GO:0070647	619	53	27.17	1.95	2.32e-06	6.54e-05
biological process	signal transduction involved in G1/S transition checkpoint	GO:0072404	66	17	2.9	5.87	2.26e-09	1.58e-07
biological process	regulation of translation	GO:0006417	216	20	9.48	2.11	0.0013	0.0166
biological process	tRNA aminoacylation for protein translation	GO:0006418	46	8	2.02	3.96	0.0008	0.0112
biological process	cellular amine metabolic process	GO:0044106	193	19	8.47	2.24	0.0009	0.0124
biological process	protein catabolic process	GO:0030163	519	41	22.78	1.8	0.0002	0.0034
biological process	protein deneddylation	GO:0000338	9	4	0.4	10.12	0.0004	0.0063
biological process	protein polyubiquitination	GO:0000209	165	30	7.24	4.14	2.68e-11	4.6e-09
biological process	protein ubiquitination	GO:0016567	522	42	22.92	1.83	0.0001	0.0019
biological process	organic substance biosynthetic process	GO:1901576	4940	249	216.87	1.15	0.0033	0.0354
biological process	protein modification by small protein conjugation	GO:0032446	553	46	24.28	1.89	2.3e-05	0.0005
biological process	translational initiation	GO:0006413	147	17	6.45	2.63	0.0002	0.0034
biological process	proteolysis involved in cellular protein catabolic process	GO:0051603	397	37	17.43	2.12	1.3e-05	0.0003
biological process	S phase	GO:0051320	145	22	6.37	3.46	3.45e-07	1.33e-05
biological process	proteasomal protein catabolic process	GO:0010498	228	28	10.01	2.8	8.3e-07	2.75e-05
biological process	organic substance metabolic process	GO:0071704	8604	441	377.72	1.17	2.33e-08	1.16e-06
biological process	cellular nitrogen compound metabolic process	GO:0034641	5345	290	234.65	1.24	1.92e-06	5.5e-05
biological process	macromolecule biosynthetic process	GO:0009059	4080	215	179.11	1.2	0.0008	0.0112
biological process	rRNA processing	GO:0006364	99	11	4.35	2.53	0.004	0.0417
biological process	protein metabolic process	GO:0019538	3744	204	164.36	1.24	0.0002	0.0034
biological process	interphase	GO:0051325	403	33	17.69	1.87	0.0004	0.0063
biological process	primary metabolic process	GO:0044238	8311	430	364.86	1.18	1.37e-08	7.19e-07
biological process	nucleic acid transport	GO:0050657	124	13	5.44	2.39	0.0031	0.0337
biological process	negative regulation of ligase activity	GO:0051352	71	21	3.12	6.74	1.54e-12	9.7e-10
biological process	organic acid metabolic process	GO:0006082	954	59	41.88	1.41	0.0046	0.0475
biological process	G1/S transition of mitotic cell cycle	GO:0000082	206	24	9.04	2.65	1.25e-05	0.0003
biological process	protein K48-linked ubiquitination	GO:0070936	37	7	1.62	4.31	0.001	0.0134
biological process	chaperone-mediated protein complex assembly	GO:0051131	13	4	0.57	7.01	0.0019	0.023
biological process	positive regulation of ubiquitin-protein ligase activity	GO:0051443	80	22	3.51	6.26	2.32e-12	1.1e-09
biological process	regulation of cell cycle process	GO:0010564	425	38	18.66	2.04	2.52e-05	0.0005
biological process	negative regulation of nuclear division	GO:0051784	42	7	1.84	3.8	0.0021	0.0248
biological process	cell cycle phase	GO:0022403	845	54	37.1	1.46	0.0034	0.0359
biological process	regulation of interphase of mitotic cell cycle	GO:2000602	150	20	6.59	3.04	8.95e-06	0.0002
biological process	oxoacid metabolic process	GO:0043436	936	59	41.09	1.44	0.003	0.0331
biological process	signal transduction by p53 class mediator	GO:0072331	126	17	5.53	3.07	3.57e-05	0.0007
biological process	hair cycle	GO:0042633	259	23	11.37	2.02	0.0011	0.0144
biological process	response to DNA damage stimulus	GO:0006974	591	46	25.95	1.77	0.0001	0.0019
biological process	cellular amino acid metabolic process	GO:0006520	333	42	14.62	2.87	6.42e-10	7.13e-08
biological process	regulation of cell cycle	GO:0051726	720	49	31.61	1.55	0.0015	0.0189
biological process	signal transduction involved in DNA integrity checkpoint	GO:0072401	66	17	2.9	5.87	2.26e-09	1.58e-07
biological process	mitotic cell cycle G1/S transition checkpoint	GO:0031575	81	17	3.56	4.78	6.24e-08	2.87e-06
biological process	non-recombinational repair	GO:0000726	19	5	0.83	5.99	0.0011	0.0144
biological process	cellular component biogenesis at cellular level	GO:0071843	237	28	10.4	2.69	1.81e-06	5.26e-05
biological process	RNA splicing	GO:0008380	314	27	13.78	1.96	0.0007	0.0103
biological process	ribonucleoprotein complex subunit organization	GO:0071826	101	11	4.43	2.48	0.0047	0.048
biological process	ubiquitin-dependent protein catabolic process	GO:0006511	373	37	16.37	2.26	3.11e-06	8.39e-05
biological process	cellular aromatic compound metabolic process	GO:0006725	5127	282	225.08	1.25	8.74e-07	2.85e-05
biological process	NADH metabolic process	GO:0006734	8	3	0.35	8.54	0.004	0.0417
biological process	peptidyl-lysine modification	GO:0018205	140	15	6.15	2.44	0.0012	0.0154
biological process	G1/S transition checkpoint	GO:0071779	85	17	3.73	4.56	1.32e-07	5.67e-06
biological process	cellular macromolecule metabolic process	GO:0044260	6339	355	278.29	1.28	1.28e-10	1.73e-08
biological process	amine metabolic process	GO:0009308	227	21	9.97	2.11	0.001	0.0134
biological process	biosynthetic process	GO:0009058	5010	255	219.94	1.16	0.0016	0.0199
biological process	negative regulation of protein modification process	GO:0031400	314	29	13.78	2.1	0.0001	0.0019
biological process	regulation of protein ubiquitination	GO:0031396	174	24	7.64	3.14	6.2e-07	2.21e-05
biological process	internal peptidyl-lysine acetylation	GO:0018393	108	12	4.74	2.53	0.0027	0.0302
biological process	signal transduction involved in DNA damage checkpoint	GO:0072422	66	17	2.9	5.87	2.26e-09	1.58e-07
biological process	tRNA metabolic process	GO:0006399	122	19	5.36	3.55	1.45e-06	4.35e-05
biological process	negative regulation of dephosphorylation	GO:0035305	7	3	0.31	9.76	0.0026	0.0292
biological process	hair follicle development	GO:0001942	253	23	11.11	2.07	0.0008	0.0112
biological process	mitotic cell cycle spindle assembly checkpoint	GO:0007094	34	7	1.49	4.69	0.0006	0.0091
biological process	signal transduction involved in mitotic cell cycle G1/S transition DNA damage checkpoint	GO:0072431	65	17	2.85	5.96	1.75e-09	1.5e-07
biological process	RNA processing	GO:0006396	626	62	27.48	2.26	1.34e-09	1.41e-07
biological process	regulation of cellular amino acid metabolic process	GO:0006521	56	18	2.46	7.32	1.28e-11	3e-09
biological process	organic substance catabolic process	GO:1901575	1817	103	79.77	1.29	0.0034	0.0359
biological process	protein K11-linked ubiquitination	GO:0070979	26	7	1.14	6.13	9.62e-05	0.0019
biological process	interphase of mitotic cell cycle	GO:0051329	397	33	17.43	1.89	0.0003	0.005
biological process	regulation of G1/S transition of mitotic cell cycle	GO:2000045	99	18	4.35	4.14	2.58e-07	1.04e-05
biological process	regulation of mitotic metaphase/anaphase transition	GO:0030071	43	7	1.89	3.71	0.0025	0.0284
biological process	DNA damage checkpoint	GO:0000077	131	20	5.75	3.48	1.06e-06	3.39e-05
biological process	ncRNA processing	GO:0034470	198	23	8.69	2.65	1.98e-05	0.0004
biological process	RNA polyadenylation	GO:0043631	23	6	1.01	5.94	0.0004	0.0063
biological process	regulation of cellular ketone metabolic process	GO:0010565	165	19	7.24	2.62	0.0001	0.0019
biological process	negative regulation of cell cycle	GO:0045786	448	41	19.67	2.08	6.89e-06	0.0002
biological process	tRNA aminoacylation	GO:0043039	49	9	2.15	4.18	0.0002	0.0034
biological process	mitotic cell cycle spindle checkpoint	GO:0071174	37	7	1.62	4.31	0.001	0.0134
biological process	modification-dependent protein catabolic process	GO:0019941	379	37	16.64	2.22	4.51e-06	0.0001
biological process	cell cycle arrest	GO:0007050	382	39	16.77	2.33	8.17e-07	2.75e-05
biological process	DNA damage response, signal transduction by p53 class mediator resulting in cell cycle arrest	GO:0006977	65	17	2.85	5.96	1.75e-09	1.5e-07
biological process	ncRNA metabolic process	GO:0034660	281	34	12.34	2.76	7.97e-08	3.58e-06
biological process	proton-transporting V-type ATPase complex assembly	GO:0070070	2	2	0.09	22.78	0.0019	0.023
biological process	macromolecule metabolic process	GO:0043170	6954	367	305.29	1.2	1.83e-07	7.68e-06
biological process	negative regulation of cellular protein metabolic process	GO:0032269	407	36	17.87	2.01	5.15e-05	0.001
biological process	DNA damage response, signal transduction by p53 class mediator	GO:0030330	105	17	4.61	3.69	2.98e-06	8.16e-05
biological process	antigen processing and presentation of exogenous peptide antigen via MHC class I, TAP-dependent	GO:0002479	74	15	3.25	4.62	6e-07	2.2e-05
biological process	protein folding	GO:0006457	209	21	9.18	2.29	0.0004	0.0063
biological process	translation	GO:0006412	807	65	35.43	1.83	1.35e-06	4.18e-05
biological process	negative regulation of mitosis	GO:0045839	42	7	1.84	3.8	0.0021	0.0248
biological process	regulation of cellular amine metabolic process	GO:0033238	74	18	3.25	5.54	2.08e-09	1.58e-07
biological process	negative regulation of catalytic activity	GO:0043086	502	42	22.04	1.91	4.58e-05	0.0009
biological process	positive regulation of protein ubiquitination	GO:0031398	128	23	5.62	4.09	7.17e-09	4.1e-07
biological process	proteasomal ubiquitin-dependent protein catabolic process	GO:0043161	221	28	9.7	2.89	4.37e-07	1.65e-05
biological process	S phase of mitotic cell cycle	GO:0000084	136	22	5.97	3.68	1.09e-07	4.79e-06
biological process	mitotic cell cycle G1/S transition DNA damage checkpoint	GO:0031571	72	17	3.16	5.38	9.52e-09	5.14e-07
biological process	cellular protein catabolic process	GO:0044257	411	38	18.04	2.11	1.19e-05	0.0003
biological process	negative regulation of protein metabolic process	GO:0051248	454	36	19.93	1.81	0.0004	0.0063
biological process	protein transport	GO:0015031	1198	74	52.59	1.41	0.0016	0.0199
biological process	mitotic cell cycle checkpoint	GO:0007093	140	27	6.15	4.39	6.54e-11	9.5e-09
biological process	establishment of protein localization	GO:0045184	1236	75	54.26	1.38	0.0024	0.0276
biological process	negative regulation of ubiquitin-protein ligase activity	GO:0051444	71	21	3.12	6.74	1.54e-12	9.7e-10
biological process	DNA-dependent transcription, termination	GO:0006353	79	10	3.47	2.88	0.0023	0.0267
biological process	antigen processing and presentation of peptide antigen	GO:0048002	181	21	7.95	2.64	4.58e-05	0.0009
biological process	organic cyclic compound metabolic process	GO:1901360	5305	289	232.89	1.24	1.38e-06	4.2e-05
biological process	signal transduction in response to DNA damage	GO:0042770	115	17	5.05	3.37	1.05e-05	0.0002
biological process	regulation of cell cycle arrest	GO:0071156	267	35	11.72	2.99	6.48e-09	3.83e-07
biological process	nitrogen compound metabolic process	GO:0006807	5698	305	250.15	1.22	2.78e-06	7.72e-05
biological process	macromolecule catabolic process	GO:0009057	871	62	38.24	1.62	0.0001	0.0019

## Sheet: M8
GO Domain	GO description	GO ID	number of reference genes in the category (C)	number of genes in the gene set and also in the category (O)	expected number in the category (E)	Ratio of enrichment (R)	p value from hypergeometric test (rawP)	Multiple testing-adjusted p value
biological process	cellular metabolic process	GO:0044237	8227	356	295.45	1.2	6.62e-09	3.1e-07
biological process	purine ribonucleoside triphosphate biosynthetic process	GO:0009206	60	10	2.15	4.64	4.89e-05	0.0009
biological process	aromatic compound catabolic process	GO:0019439	778	57	27.94	2.04	2.08e-07	7.78e-06
biological process	cellular nitrogen compound catabolic process	GO:0044270	777	56	27.9	2.01	4.57e-07	1.51e-05
biological process	heterocycle metabolic process	GO:0046483	5118	230	183.8	1.25	9.98e-06	0.0002
biological process	nucleobase-containing compound metabolic process	GO:0006139	4966	222	178.34	1.24	2.54e-05	0.0005
biological process	protein targeting to membrane	GO:0006612	144	35	5.17	6.77	8.36e-20	1.19e-17
biological process	nuclear-transcribed mRNA catabolic process, nonsense-mediated decay	GO:0000184	114	31	4.09	7.57	3.22e-19	3.61e-17
biological process	macromolecule localization	GO:0033036	1785	90	64.1	1.4	0.0005	0.0068
biological process	oxidation-reduction process	GO:0055114	534	39	19.18	2.03	2.07e-05	0.0004
biological process	DNA dealkylation involved in DNA repair	GO:0006307	7	3	0.25	11.93	0.0014	0.017
biological process	cellular component disassembly at cellular level	GO:0071845	284	33	10.2	3.24	2.62e-09	1.38e-07
biological process	ATP synthesis coupled electron transport	GO:0042773	48	7	1.72	4.06	0.0015	0.0179
biological process	mRNA splicing, via spliceosome	GO:0000398	203	20	7.29	2.74	4.33e-05	0.0008
biological process	signal transduction involved in mitotic cell cycle G1/S checkpoint	GO:0072474	65	8	2.33	3.43	0.0022	0.0244
biological process	antigen processing and presentation of peptide antigen via MHC class I	GO:0002474	98	11	3.52	3.13	0.0008	0.0104
biological process	viral reproductive process	GO:0022415	530	48	19.03	2.52	3.26e-09	1.61e-07
biological process	cellular biosynthetic process	GO:0044249	4840	222	173.82	1.28	3.54e-06	9.94e-05
biological process	ribonucleoprotein complex biogenesis	GO:0022613	222	22	7.97	2.76	1.65e-05	0.0004
biological process	protein localization to organelle	GO:0033365	490	49	17.6	2.78	7.36e-11	4.77e-09
biological process	heterocycle biosynthetic process	GO:0018130	3473	152	124.72	1.22	0.0028	0.0295
biological process	single-organism metabolic process	GO:0044710	8799	368	315.99	1.16	3.07e-07	1.1e-05
biological process	anaphase-promoting complex-dependent proteasomal ubiquitin-dependent protein catabolic process	GO:0031145	82	10	2.94	3.4	0.0007	0.0092
biological process	intracellular transport	GO:0046907	1096	78	39.36	1.98	3.18e-09	1.61e-07
biological process	protein targeting	GO:0006605	460	48	16.52	2.91	2.63e-11	1.77e-09
biological process	antigen processing and presentation of exogenous peptide antigen via MHC class I	GO:0042590	78	9	2.8	3.21	0.0019	0.0221
biological process	regulation of ubiquitin-protein ligase activity involved in mitotic cell cycle	GO:0051439	77	10	2.77	3.62	0.0004	0.0057
biological process	termination of RNA polymerase II transcription	GO:0006369	43	6	1.54	3.89	0.0041	0.0404
biological process	positive regulation of ubiquitin-protein ligase activity involved in mitotic cell cycle	GO:0051437	71	9	2.55	3.53	0.001	0.0127
biological process	metabolic process	GO:0008152	9048	376	324.93	1.16	3.46e-07	1.19e-05
biological process	mitotic cell cycle	GO:0000278	768	42	27.58	1.52	0.0043	0.0419
biological process	multi-organism process	GO:0051704	1314	81	47.19	1.72	7.99e-07	2.49e-05
biological process	ATP synthesis coupled proton transport	GO:0015986	17	8	0.61	13.1	4.78e-08	2.01e-06
biological process	negative regulation of ubiquitin-protein ligase activity involved in mitotic cell cycle	GO:0051436	66	9	2.37	3.8	0.0006	0.008
biological process	mRNA metabolic process	GO:0016071	588	71	21.12	3.36	8.49e-20	1.19e-17
biological process	mitochondrial ATP synthesis coupled proton transport	GO:0042776	13	7	0.47	14.99	1.05e-07	4.21e-06
biological process	cellular macromolecular complex disassembly	GO:0034623	173	32	6.21	5.15	1.49e-14	1.19e-12
biological process	cellular protein localization	GO:0034613	913	60	32.79	1.83	3.64e-06	0.0001
biological process	translational elongation	GO:0006414	105	34	3.77	9.02	1.02e-23	3.44e-21
biological process	ribonucleotide biosynthetic process	GO:0009260	103	12	3.7	3.24	0.0003	0.0046
biological process	histone mRNA metabolic process	GO:0008334	29	5	1.04	4.8	0.0034	0.0343
biological process	signal transduction involved in cell cycle checkpoint	GO:0072395	67	8	2.41	3.32	0.0027	0.0286
biological process	viral genome expression	GO:0019080	146	33	5.24	6.29	1.05e-17	1.04e-15
biological process	proton transport	GO:0015992	65	11	2.33	4.71	1.77e-05	0.0004
biological process	defense response to fungus	GO:0050832	18	5	0.65	7.73	0.0003	0.0046
biological process	gene expression	GO:0010467	4502	214	161.68	1.32	3.83e-07	1.29e-05
biological process	catabolic process	GO:0009056	1953	101	70.14	1.44	7.19e-05	0.0012
biological process	positive regulation of ligase activity	GO:0051351	84	9	3.02	2.98	0.0031	0.0318
biological process	protein localization	GO:0008104	1523	79	54.69	1.44	0.0005	0.0068
biological process	establishment of protein localization to endoplasmic reticulum	GO:0072599	103	34	3.7	9.19	4.95e-24	2.78e-21
biological process	nuclear-transcribed mRNA catabolic process, exonucleolytic	GO:0000291	25	8	0.9	8.91	1.65e-06	4.79e-05
biological process	signal transduction involved in mitotic cell cycle checkpoint	GO:0072413	65	8	2.33	3.43	0.0022	0.0244
biological process	ribonucleoside biosynthetic process	GO:0042455	106	13	3.81	3.42	0.0001	0.0016
biological process	DNA integrity checkpoint	GO:0031570	138	14	4.96	2.82	0.0004	0.0057
biological process	RNA metabolic process	GO:0016070	3724	171	133.74	1.28	0.0001	0.0016
biological process	mRNA processing	GO:0006397	387	31	13.9	2.23	2.61e-05	0.0005
biological process	nucleic acid metabolic process	GO:0090304	4213	196	151.3	1.3	8.84e-06	0.0002
biological process	cellular macromolecule catabolic process	GO:0044265	676	62	24.28	2.55	7.71e-12	5.41e-10
biological process	protein localization to endoplasmic reticulum	GO:0070972	116	34	4.17	8.16	3.96e-22	1.11e-19
biological process	RNA splicing, via transesterification reactions with bulged adenosine as nucleophile	GO:0000377	203	20	7.29	2.74	4.33e-05	0.0008
biological process	cellular catabolic process	GO:0044248	1632	96	58.61	1.64	5.39e-07	1.75e-05
biological process	nucleoside triphosphate biosynthetic process	GO:0009142	69	11	2.48	4.44	3.17e-05	0.0006
biological process	regulation of ligase activity	GO:0051340	98	10	3.52	2.84	0.0027	0.0286
biological process	hydrogen transport	GO:0006818	67	11	2.41	4.57	2.39e-05	0.0005
biological process	cellular nitrogen compound biosynthetic process	GO:0044271	3553	154	127.6	1.21	0.0039	0.0386
biological process	cellular macromolecule biosynthetic process	GO:0034645	3978	180	142.86	1.26	0.0001	0.0016
biological process	positive regulation of cell cycle arrest	GO:0071158	80	9	2.87	3.13	0.0022	0.0244
biological process	ribosome biogenesis	GO:0042254	144	16	5.17	3.09	5.98e-05	0.001
biological process	electron transport chain	GO:0022900	135	21	4.85	4.33	1.39e-08	6.33e-07
biological process	mitotic recombination	GO:0006312	35	6	1.26	4.77	0.0014	0.017
biological process	cellular protein metabolic process	GO:0044267	3155	141	113.3	1.24	0.0019	0.0221
biological process	RNA splicing, via transesterification reactions	GO:0000375	208	21	7.47	2.81	1.94e-05	0.0004
biological process	nucleobase-containing compound biosynthetic process	GO:0034654	3407	148	122.35	1.21	0.0044	0.0426
biological process	M/G1 transition of mitotic cell cycle	GO:0000216	78	10	2.8	3.57	0.0005	0.0068
biological process	regulation of ubiquitin-protein ligase activity	GO:0051438	94	10	3.38	2.96	0.002	0.0231
biological process	cellular macromolecular complex subunit organization	GO:0034621	654	58	23.49	2.47	1.48e-10	8.9e-09
biological process	spliceosomal snRNP assembly	GO:0000387	31	5	1.11	4.49	0.0046	0.043
biological process	cell cycle checkpoint	GO:0000075	244	18	8.76	2.05	0.0031	0.0318
biological process	oxidative phosphorylation	GO:0006119	59	10	2.12	4.72	4.21e-05	0.0008
biological process	nuclear-transcribed mRNA catabolic process, deadenylation-dependent decay	GO:0000288	53	8	1.9	4.2	0.0006	0.008
biological process	signal transduction involved in G1/S transition checkpoint	GO:0072404	66	8	2.37	3.38	0.0024	0.0257
biological process	regulation of translation	GO:0006417	216	16	7.76	2.06	0.005	0.0465
biological process	protein targeting to ER	GO:0045047	103	34	3.7	9.19	4.95e-24	2.78e-21
biological process	cellular protein complex disassembly	GO:0043624	152	32	5.46	5.86	3.02e-16	2.83e-14
biological process	nucleobase-containing compound catabolic process	GO:0034655	733	55	26.32	2.09	1.6e-07	6.27e-06
biological process	regulation of translational fidelity	GO:0006450	2	2	0.07	27.85	0.0013	0.0161
biological process	organic substance biosynthetic process	GO:1901576	4940	221	177.41	1.25	2.57e-05	0.0005
biological process	mitochondrial transport	GO:0006839	106	15	3.81	3.94	5.53e-06	0.0001
biological process	translational initiation	GO:0006413	147	35	5.28	6.63	1.72e-19	2.07e-17
biological process	rRNA metabolic process	GO:0016072	105	12	3.77	3.18	0.0004	0.0057
biological process	S phase	GO:0051320	145	14	5.21	2.69	0.0007	0.0092
biological process	proteasomal protein catabolic process	GO:0010498	228	19	8.19	2.32	0.0006	0.008
biological process	organic substance metabolic process	GO:0071704	8604	354	308.99	1.15	1.07e-05	0.0003
biological process	cellular nitrogen compound metabolic process	GO:0034641	5345	237	191.95	1.23	1.8e-05	0.0004
biological process	macromolecule biosynthetic process	GO:0009059	4080	181	146.52	1.24	0.0004	0.0057
biological process	rRNA processing	GO:0006364	99	12	3.56	3.38	0.0002	0.0031
biological process	primary metabolic process	GO:0044238	8311	340	298.47	1.14	5.58e-05	0.001
biological process	organic cyclic compound catabolic process	GO:1901361	806	57	28.95	1.97	6.62e-07	2.1e-05
biological process	protein complex subunit organization	GO:0071822	875	56	31.42	1.78	1.71e-05	0.0004
biological process	negative regulation of ligase activity	GO:0051352	71	9	2.55	3.53	0.001	0.0127
biological process	energy derivation by oxidation of organic compounds	GO:0015980	309	31	11.1	2.79	2.4e-07	8.79e-06
biological process	one-carbon metabolic process	GO:0006730	31	5	1.11	4.49	0.0046	0.043
biological process	mitochondrial ATP synthesis coupled electron transport	GO:0042775	48	7	1.72	4.06	0.0015	0.0179
biological process	positive regulation of ubiquitin-protein ligase activity	GO:0051443	80	9	2.87	3.13	0.0022	0.0244
biological process	generation of precursor metabolites and energy	GO:0006091	429	34	15.41	2.21	1.33e-05	0.0003
biological process	cell cycle phase	GO:0022403	845	45	30.35	1.48	0.0052	0.0481
biological process	exonucleolytic nuclear-transcribed mRNA catabolic process involved in deadenylation-dependent decay	GO:0043928	25	8	0.9	8.91	1.65e-06	4.79e-05
biological process	mRNA catabolic process	GO:0006402	179	40	6.43	6.22	5.01e-21	9.37e-19
biological process	response to DNA damage stimulus	GO:0006974	591	34	21.22	1.6	0.0046	0.043
biological process	establishment of protein localization to organelle	GO:0072594	202	41	7.25	5.65	7.15e-20	1.19e-17
biological process	viral transcription	GO:0019083	146	33	5.24	6.29	1.05e-17	1.04e-15
biological process	signal transduction involved in DNA integrity checkpoint	GO:0072401	66	8	2.37	3.38	0.0024	0.0257
biological process	viral infectious cycle	GO:0019058	214	35	7.69	4.55	4.09e-14	2.99e-12
biological process	viral reproduction	GO:0016032	675	58	24.24	2.39	5.03e-10	2.92e-08
biological process	mitotic cell cycle G1/S transition checkpoint	GO:0031575	81	9	2.91	3.09	0.0024	0.0257
biological process	macromolecular complex subunit organization	GO:0043933	1118	71	40.15	1.77	1.47e-06	4.42e-05
biological process	ribose phosphate biosynthetic process	GO:0046390	108	12	3.88	3.09	0.0005	0.0068
biological process	cellular component biogenesis at cellular level	GO:0071843	237	22	8.51	2.58	4.54e-05	0.0008
biological process	purine nucleoside triphosphate biosynthetic process	GO:0009145	61	10	2.19	4.56	5.66e-05	0.001
biological process	RNA splicing	GO:0008380	314	31	11.28	2.75	3.43e-07	1.19e-05
biological process	cellular aromatic compound metabolic process	GO:0006725	5127	231	184.12	1.25	7.57e-06	0.0002
biological process	respiratory electron transport chain	GO:0022904	98	19	3.52	5.4	1.57e-09	8.53e-08
biological process	cotranslational protein targeting to membrane	GO:0006613	104	34	3.73	9.1	7.11e-24	2.99e-21
biological process	G1/S transition checkpoint	GO:0071779	85	9	3.05	2.95	0.0034	0.0343
biological process	heterocycle catabolic process	GO:0046700	775	57	27.83	2.05	1.83e-07	7e-06
biological process	ATP biosynthetic process	GO:0006754	50	9	1.8	5.01	6.23e-05	0.0011
biological process	cellular macromolecule metabolic process	GO:0044260	6339	274	227.65	1.2	1.41e-05	0.0003
biological process	cellular process involved in reproduction	GO:0048610	527	42	18.93	2.22	1.09e-06	3.34e-05
biological process	biosynthetic process	GO:0009058	5010	226	179.92	1.26	9.8e-06	0.0002
biological process	protein complex disassembly	GO:0043241	157	32	5.64	5.68	8.12e-16	7.2e-14
biological process	telomere maintenance via recombination	GO:0000722	25	5	0.9	5.57	0.0017	0.02
biological process	response to virus	GO:0009615	245	18	8.8	2.05	0.0033	0.0337
biological process	regulation of translational elongation	GO:0006448	10	3	0.36	8.35	0.0046	0.043
biological process	signal transduction involved in DNA damage checkpoint	GO:0072422	66	8	2.37	3.38	0.0024	0.0257
biological process	multi-organism reproductive process	GO:0044703	706	50	25.35	1.97	3.26e-06	9.3e-05
biological process	response to fungus	GO:0009620	31	5	1.11	4.49	0.0046	0.043
biological process	ribonucleoside triphosphate biosynthetic process	GO:0009201	65	10	2.33	4.28	9.89e-05	0.0016
biological process	aromatic compound biosynthetic process	GO:0019438	3459	152	124.22	1.22	0.0024	0.0257
biological process	RNA catabolic process	GO:0006401	205	41	7.36	5.57	1.27e-19	1.65e-17
biological process	cellular localization	GO:0051641	1924	93	69.1	1.35	0.0014	0.017
biological process	cellular component disassembly	GO:0022411	288	33	10.34	3.19	3.74e-09	1.8e-07
biological process	signal transduction involved in mitotic cell cycle G1/S transition DNA damage checkpoint	GO:0072431	65	8	2.33	3.43	0.0022	0.0244
biological process	RNA processing	GO:0006396	626	50	22.48	2.22	9.08e-08	3.73e-06
biological process	organic substance catabolic process	GO:1901575	1817	96	65.25	1.47	5.04e-05	0.0009
biological process	regulation of G1/S transition of mitotic cell cycle	GO:2000045	99	10	3.56	2.81	0.0029	0.0301
biological process	DNA damage checkpoint	GO:0000077	131	14	4.7	2.98	0.0003	0.0046
biological process	ncRNA processing	GO:0034470	198	18	7.11	2.53	0.0003	0.0046
biological process	purine nucleoside biosynthetic process	GO:0042451	94	13	3.38	3.85	2.98e-05	0.0006
biological process	intracellular protein transport	GO:0006886	675	57	24.24	2.35	1.38e-09	7.75e-08
biological process	cell cycle arrest	GO:0007050	382	25	13.72	1.82	0.0029	0.0301
biological process	purine ribonucleotide biosynthetic process	GO:0009152	90	12	3.23	3.71	8.64e-05	0.0015
biological process	cell cycle process	GO:0022402	1044	57	37.49	1.52	0.001	0.0127
biological process	ncRNA metabolic process	GO:0034660	281	25	10.09	2.48	2.86e-05	0.0006
biological process	DNA damage response, signal transduction by p53 class mediator resulting in cell cycle arrest	GO:0006977	65	8	2.33	3.43	0.0022	0.0244
biological process	oxidative demethylation	GO:0070989	10	3	0.36	8.35	0.0046	0.043
biological process	nucleoside biosynthetic process	GO:0009163	115	13	4.13	3.15	0.0002	0.0031
biological process	macromolecule metabolic process	GO:0043170	6954	287	249.73	1.15	0.0004	0.0057
biological process	antigen processing and presentation of exogenous peptide antigen via MHC class I, TAP-dependent	GO:0002479	74	9	2.66	3.39	0.0013	0.0161
biological process	oxidative DNA demethylation	GO:0035511	3	2	0.11	18.56	0.0038	0.0379
biological process	translation	GO:0006412	807	76	28.98	2.62	5.68e-15	4.78e-13
biological process	cellular macromolecule localization	GO:0070727	917	60	32.93	1.82	4.17e-06	0.0001
biological process	ribosomal large subunit biogenesis	GO:0042273	11	4	0.4	10.13	0.0004	0.0057
biological process	SRP-dependent cotranslational protein targeting to membrane	GO:0006614	102	34	3.66	9.28	3.43e-24	2.78e-21
biological process	macromolecular complex disassembly	GO:0032984	178	32	6.39	5.01	3.43e-14	2.63e-12
biological process	proteasomal ubiquitin-dependent protein catabolic process	GO:0043161	221	19	7.94	2.39	0.0004	0.0057
biological process	S phase of mitotic cell cycle	GO:0000084	136	14	4.88	2.87	0.0004	0.0057
biological process	mitotic cell cycle G1/S transition DNA damage checkpoint	GO:0031571	72	8	2.59	3.09	0.0042	0.0411
biological process	energy coupled proton transport, down electrochemical gradient	GO:0015985	17	8	0.61	13.1	4.78e-08	2.01e-06
biological process	purine ribonucleoside biosynthetic process	GO:0046129	94	13	3.38	3.85	2.98e-05	0.0006
biological process	protein transport	GO:0015031	1198	73	43.02	1.7	4.64e-06	0.0001
biological process	mitotic cell cycle checkpoint	GO:0007093	140	13	5.03	2.59	0.0016	0.019
biological process	organic substance transport	GO:0071702	1884	92	67.66	1.36	0.0011	0.0138
biological process	establishment of protein localization	GO:0045184	1236	74	44.39	1.67	7.41e-06	0.0002
biological process	negative regulation of ubiquitin-protein ligase activity	GO:0051444	71	9	2.55	3.53	0.001	0.0127
biological process	establishment of localization in cell	GO:0051649	1704	90	61.19	1.47	9.23e-05	0.0015
biological process	organic cyclic compound metabolic process	GO:1901360	5305	233	190.51	1.22	4.8e-05	0.0009
biological process	translational termination	GO:0006415	88	30	3.16	9.49	8.3e-22	2e-19
biological process	nuclear-transcribed mRNA catabolic process	GO:0000956	168	39	6.03	6.46	3.65e-21	7.68e-19
biological process	regulation of cell cycle arrest	GO:0071156	267	19	9.59	1.98	0.0036	0.0361
biological process	nitrogen compound metabolic process	GO:0006807	5698	248	204.63	1.21	3.98e-05	0.0008
biological process	cellular respiration	GO:0045333	147	25	5.28	4.74	8.04e-11	5.01e-09
biological process	macromolecule catabolic process	GO:0009057	871	64	31.28	2.05	3.06e-08	1.36e-06

## Sheet: M9
GO Domain	GO description	GO ID	number of reference genes in the category (C)	number of genes in the gene set and also in the category (O)	expected number in the category (E)	Ratio of enrichment (R)	p value from hypergeometric test (rawP)	Multiple testing-adjusted p value
biological process	respiratory electron transport chain	GO:0022904	98	31	3.19	9.72	1.16e-22	1.81e-19
biological process	electron transport chain	GO:0022900	135	35	4.39	7.97	3.27e-22	2.56e-19
biological process	cellular respiration	GO:0045333	147	34	4.78	7.11	6.89e-20	3.59e-17
biological process	oxidation-reduction process	GO:0055114	534	56	17.37	3.22	5.98e-15	2.34e-12
biological process	energy derivation by oxidation of organic compounds	GO:0015980	309	39	10.05	3.88	3.15e-13	9.85e-11
biological process	ATP synthesis coupled electron transport	GO:0042773	48	16	1.56	10.25	1.05e-12	2.34e-10
biological process	mitochondrial ATP synthesis coupled electron transport	GO:0042775	48	16	1.56	10.25	1.05e-12	2.34e-10
biological process	oxidative phosphorylation	GO:0006119	59	17	1.92	8.86	2.99e-12	5.84e-10
biological process	generation of precursor metabolites and energy	GO:0006091	429	45	13.96	3.22	3.37e-12	5.85e-10
biological process	mitochondrial electron transport, NADH to ubiquinone	GO:0006120	36	13	1.17	11.1	4.5e-11	7.03e-09
biological process	establishment of protein localization to mitochondrion	GO:0072655	55	14	1.79	7.83	1.56e-09	2.22e-07
biological process	protein localization to mitochondrion	GO:0070585	56	14	1.82	7.69	2.02e-09	2.63e-07
biological process	protein targeting to mitochondrion	GO:0006626	50	13	1.63	7.99	4.55e-09	5.47e-07
biological process	mitochondrion organization	GO:0007005	219	23	7.12	3.23	7.56e-07	7.88e-05
biological process	establishment of protein localization to organelle	GO:0072594	202	22	6.57	3.35	7.09e-07	7.88e-05
biological process	small molecule metabolic process	GO:0044281	2454	119	79.83	1.49	1.95e-06	0.0002
biological process	mitochondrial transport	GO:0006839	106	15	3.45	4.35	1.65e-06	0.0002
biological process	translation	GO:0006412	807	49	26.25	1.87	1.76e-05	0.0015
biological process	cellular metabolic process	GO:0044237	8227	305	267.62	1.14	0.0001	0.0082
biological process	cofactor metabolic process	GO:0051186	254	20	8.26	2.42	0.0002	0.0149
biological process	metabolic process	GO:0008152	9048	329	294.33	1.12	0.0002	0.0149
biological process	single-organism metabolic process	GO:0044710	8799	320	286.23	1.12	0.0004	0.0272
biological process	aerobic respiration	GO:0009060	42	7	1.37	5.12	0.0004	0.0272

## Sheet: M11
GO Domain	GO description	GO ID	number of reference genes in the category (C)	number of genes in the gene set and also in the category (O)	expected number in the category (E)	Ratio of enrichment (R)	p value from hypergeometric test (rawP)	Multiple testing-adjusted p value
biological process	homophilic cell adhesion	GO:0007156	133	19	3.09	6.15	2.35e-10	4.09e-07
biological process	cell-cell adhesion	GO:0016337	393	30	9.14	3.28	1.08e-08	9.4e-06
biological process	cell adhesion	GO:0007155	925	43	21.5	2	1.01e-05	0.0047
biological process	biological adhesion	GO:0022610	927	43	21.55	2	1.07e-05	0.0047
biological process	nervous system development	GO:0007399	1693	66	39.36	1.68	1.39e-05	0.0048
biological process	neurotransmitter receptor metabolic process	GO:0045213	4	3	0.09	32.26	4.89e-05	0.0142
biological process	cell-cell signaling	GO:0007267	1062	43	24.69	1.74	0.0002	0.0497

[truncated: 6 more sheets: M12, M13, M15, M16, M17, M22]
