# Supplementary material for: Modular reorganization of the global network of gene regulatory interactions during perinatal human brain development
Source: BMC Dev Biol. 2016 May 12;16:13. doi: 10.1186/s12861-016-0111-3 (PMC4866393; doi:10.1186/s12861-016-0111-3)
Supplement: Additional file 6: — Transcription factor binding site enrichment analysis per module obtained using Webgestalt [27]. Statistically significant overrepresentation of transcription factor binding motifs terms was assessed based on the tool’s standard hypergeometric test. Separate tabs are included in this file for each separate module. (XLSX 27 kb) [file 12861_2016_111_MOESM6_ESM.xlsx]

## Sheet: M2
Category type	Transcription Factor Binding Site description	TFBS ID	number of reference genes in the category (C)	number of genes in the gene set and also in the category (O)	expected number in the category (E)	Ratio of enrichment (R)	p value from hypergeometric test (rawP)	Multiple testing-adjusted p value
Transcrription Target	hsa_GCCATNTTG_V$YY1_Q6	DB_ID:2459	408	112	59.42	1.88	6.48e-12	3.97e-09
Transcrription Target	hsa_ACTAYRNNNCCCR_UNKNOWN	DB_ID:1928	436	100	63.5	1.57	1.6e-06	0.0005
Transcrription Target	hsa_SCGGAAGY_V$ELK1_02	DB_ID:2413	1145	221	166.75	1.33	3.53e-06	0.0007
Transcrription Target	hsa_GGCNKCCATNK_UNKNOWN	DB_ID:2302	116	33	16.89	1.95	8.15e-05	0.0071
Transcrription Target	hsa_V$ETF_Q6	DB_ID:2208	111	32	16.17	1.98	7.85e-05	0.0071
Transcrription Target	hsa_V$ZF5_01	DB_ID:2217	230	54	33.5	1.61	0.0002	0.0136
Transcrription Target	hsa_CTTTGT_V$LEF1_Q2	DB_ID:2428	1873	326	272.77	1.2	0.0002	0.0136
Transcrription Target	hsa_V$NFMUE1_Q6	DB_ID:2191	232	54	33.79	1.6	0.0003	0.0167
Transcrription Target	hsa_TCCCRNNRTGC_UNKNOWN	DB_ID:2364	207	48	30.15	1.59	0.0006	0.0306
Transcrription Target	hsa_CACGTG_V$MYC_Q2	DB_ID:2434	990	180	144.18	1.25	0.0007	0.033
Transcrription Target	hsa_V$YY1_Q6	DB_ID:2268	231	52	33.64	1.55	0.0008	0.035
Transcrription Target	hsa_V$MAX_01	DB_ID:1924	250	55	36.41	1.51	0.001	0.0408
Transcrription Target	hsa_GGCNNMSMYNTTG_UNKNOWN	DB_ID:2313	73	21	10.63	1.98	0.0013	0.0497

## Sheet: M3
Category type	Transcription Factor Binding Site description	TFBS ID	number of reference genes in the category (C)	number of genes in the gene set and also in the category (O)	expected number in the category (E)	Ratio of enrichment (R)	p value from hypergeometric test (rawP)	Multiple testing-adjusted p value
Transcrription Target	hsa_RYTTCCTG_V$ETS2_B	DB_ID:2415	1039	196	136.75	1.43	5.94e-08	1.81e-05
Transcrription Target	hsa_RGAGGAARY_V$PU1_Q6	DB_ID:2447	484	106	63.7	1.66	5.55e-08	1.81e-05
Transcrription Target	hsa_V$ETS2_B	DB_ID:2058	267	62	35.14	1.76	4.42e-06	0.0007
Transcrription Target	hsa_GGGAGGRR_V$MAZ_Q6	DB_ID:2430	2180	355	286.93	1.24	4.24e-06	0.0007
Transcrription Target	hsa_CAGCTG_V$AP4_Q5	DB_ID:2403	1432	241	188.48	1.28	1.97e-05	0.002
Transcrription Target	hsa_WGGAATGY_V$TEF1_Q6	DB_ID:2458	359	72	47.25	1.52	0.0001	0.0043
Transcrription Target	hsa_TGASTMAGC_V$NFE2_01	DB_ID:2438	184	43	24.22	1.78	0.0001	0.0043
Transcrription Target	hsa_V$LFA1_Q6	DB_ID:2186	240	53	31.59	1.68	8.87e-05	0.0043
Transcrription Target	hsa_TGGNNNNNNKCCAR_UNKNOWN	DB_ID:2368	396	77	52.12	1.48	0.0002	0.0076
Transcrription Target	hsa_V$BACH2_01	DB_ID:2141	257	55	33.83	1.63	0.0002	0.0076
Transcrription Target	hsa_V$NERF_Q2	DB_ID:2163	236	50	31.06	1.61	0.0004	0.0135
Transcrription Target	hsa_CAGGTG_V$E12_Q6	DB_ID:2409	2363	364	311.02	1.17	0.0004	0.0135

## Sheet: M4
Category type	Transcription Factor Binding Site description	TFBS ID	number of reference genes in the category (C)	number of genes in the gene set and also in the category (O)	expected number in the category (E)	Ratio of enrichment (R)	p value from hypergeometric test (rawP)	Multiple testing-adjusted p value
Transcrription Target	hsa_CTTTGT_V$LEF1_Q2	DB_ID:2428	1873	260	173.79	1.5	4.25e-12	2.58e-09
Transcrription Target	hsa_KCCGNSWTTT_UNKNOWN	DB_ID:2340	101	23	9.37	2.45	4.04e-05	0.0061
Transcrription Target	hsa_YYCATTCAWW_UNKNOWN	DB_ID:2400	184	35	17.07	2.05	3.16e-05	0.0061
Transcrription Target	hsa_V$AP2_Q6_01	DB_ID:2292	253	44	23.48	1.87	3.37e-05	0.0061
Transcrription Target	hsa_V$SP1_Q2_01	DB_ID:2309	235	40	21.81	1.83	0.0001	0.0068
Transcrription Target	hsa_SYATTGTG_UNKNOWN	DB_ID:2360	217	38	20.13	1.89	9.68e-05	0.0068
Transcrription Target	hsa_GGGYGTGNY_UNKNOWN	DB_ID:2333	639	88	59.29	1.48	0.0001	0.0068
Transcrription Target	hsa_V$EGR1_01	DB_ID:2017	259	43	24.03	1.79	0.0001	0.0068
Transcrription Target	hsa_V$MYCMAX_B	DB_ID:2051	252	43	23.38	1.84	6.52e-05	0.0068
Transcrription Target	hsa_V$LEF1_Q6	DB_ID:2239	246	40	22.83	1.75	0.0003	0.0166
Transcrription Target	hsa_V$HIF1_Q3	DB_ID:2273	221	37	20.51	1.8	0.0003	0.0166
Transcrription Target	hsa_V$AP2_Q6	DB_ID:1978	250	40	23.2	1.72	0.0005	0.0234
Transcrription Target	hsa_V$SP1_Q6	DB_ID:1986	241	38	22.36	1.7	0.0008	0.0304
Transcrription Target	hsa_V$ZF5_B	DB_ID:2055	229	36	21.25	1.69	0.0012	0.0429
Transcrription Target	hsa_V$E2F_02	DB_ID:1870	223	35	20.69	1.69	0.0014	0.0473

## Sheet: M5
Category type	Transcription Factor Binding Site description	TFBS ID	number of reference genes in the category (C)	number of genes in the gene set and also in the category (O)	expected number in the category (E)	Ratio of enrichment (R)	p value from hypergeometric test (rawP)	Multiple testing-adjusted p value
Transcrription Target	hsa_CAGGTG_V$E12_Q6	DB_ID:2409	2363	326	218.73	1.49	5.8e-15	3.53e-12
Transcrription Target	hsa_TGANTCA_V$AP1_C	DB_ID:2402	1069	133	98.95	1.34	0.0002	0.0072
Transcrription Target	hsa_V$ATF3_Q6	DB_ID:2156	240	40	22.22	1.8	0.0002	0.0072
Transcrription Target	hsa_CAGCTG_V$AP4_Q5	DB_ID:2403	1432	171	132.55	1.29	0.0002	0.0072
Transcrription Target	hsa_TTANTCA_UNKNOWN	DB_ID:2372	902	115	83.49	1.38	0.0002	0.0072
Transcrription Target	hsa_TAATTA_V$CHX10_01	DB_ID:2408	756	100	69.98	1.43	0.0002	0.0072
Transcrription Target	hsa_TAAWWATAG_V$RSRFC4_Q2	DB_ID:2449	159	29	14.72	1.97	0.0003	0.0091
Transcrription Target	hsa_V$E47_02	DB_ID:1888	237	39	21.94	1.78	0.0003	0.0091
Transcrription Target	hsa_TGCCAAR_V$NF1_Q6	DB_ID:2436	686	91	63.5	1.43	0.0003	0.0091
Transcrription Target	hsa_V$EGR2_01	DB_ID:2020	193	33	17.87	1.85	0.0004	0.0106
Transcrription Target	hsa_TGACCTY_V$ERR1_Q2	DB_ID:2414	987	123	91.36	1.35	0.0004	0.0106
Transcrription Target	hsa_TGACATY_UNKNOWN	DB_ID:2365	638	85	59.06	1.44	0.0004	0.0106
Transcrription Target	hsa_V$FOXJ2_02	DB_ID:2089	227	37	21.01	1.76	0.0005	0.0122
Transcrription Target	hsa_V$NKX3A_01	DB_ID:2109	219	36	20.27	1.78	0.0005	0.0122
Transcrription Target	hsa_TGCTGAY_UNKNOWN	DB_ID:2367	516	70	47.76	1.47	0.0007	0.0158
Transcrription Target	hsa_V$FOXO4_01	DB_ID:2127	231	37	21.38	1.73	0.0007	0.0158
Transcrription Target	hsa_V$OCT1_06	DB_ID:1962	250	39	23.14	1.69	0.0008	0.0174
Transcrription Target	hsa_V$LMO2COM_01	DB_ID:2034	251	39	23.23	1.68	0.0009	0.0182
Transcrription Target	hsa_V$ISRE_01	DB_ID:2029	242	38	22.4	1.7	0.0009	0.0182
Transcrription Target	hsa_V$OCT1_02	DB_ID:1941	204	33	18.88	1.75	0.0011	0.0216
Transcrription Target	hsa_YGCANTGCR_UNKNOWN	DB_ID:2388	119	22	11.02	2	0.0013	0.0247
Transcrription Target	hsa_V$MEF2_02	DB_ID:2007	215	34	19.9	1.71	0.0014	0.0258
Transcrription Target	hsa_TGGAAA_V$NFAT_Q4_01	DB_ID:2437	1795	202	166.16	1.22	0.0015	0.0261
Transcrription Target	hsa_AAANWWTGC_UNKNOWN	DB_ID:1845	187	30	17.31	1.73	0.002	0.0297
Transcrription Target	hsa_V$MYOD_Q6	DB_ID:1973	237	36	21.94	1.64	0.0021	0.0304
Transcrription Target	hsa_V$TAL1BETAE47_01	DB_ID:1882	238	36	22.03	1.63	0.0023	0.0325
Transcrription Target	hsa_V$PIT1_Q6	DB_ID:2277	223	34	20.64	1.65	0.0026	0.0359
Transcrription Target	hsa_V$AR_Q6	DB_ID:2326	242	36	22.4	1.61	0.003	0.038
Transcrription Target	hsa_V$EGR1_01	DB_ID:2017	259	38	23.97	1.59	0.003	0.038
Transcrription Target	hsa_V$MEF2_Q6_01	DB_ID:2315	233	35	21.57	1.62	0.0029	0.038
Transcrription Target	hsa_V$SMAD3_Q6	DB_ID:2211	233	35	21.57	1.62	0.0029	0.038
Transcrription Target	hsa_V$E47_01	DB_ID:1848	243	36	22.49	1.6	0.0032	0.0389
Transcrription Target	hsa_V$FOX_Q2	DB_ID:2285	201	31	18.61	1.67	0.0032	0.0389
Transcrription Target	hsa_V$FOXO1_01	DB_ID:2128	235	35	21.75	1.61	0.0033	0.0393
Transcrription Target	hsa_V$AP1_Q2	DB_ID:1964	253	37	23.42	1.58	0.0036	0.0421
Transcrription Target	hsa_V$TAL1BETAITF2_01	DB_ID:1887	245	36	22.68	1.59	0.0037	0.0424
Transcrription Target	hsa_V$HSF1_01	DB_ID:1949	254	37	23.51	1.57	0.0038	0.0428

## Sheet: M6
Category type	Transcription Factor Binding Site description	TFBS ID	number of reference genes in the category (C)	number of genes in the gene set and also in the category (O)	expected number in the category (E)	Ratio of enrichment (R)	p value from hypergeometric test (rawP)	Multiple testing-adjusted p value
Transcrription Target	hsa_V$HNF1_Q6	DB_ID:2265	239	42	18.01	2.33	2.06e-07	0.0001
Transcrription Target	hsa_V$HNF1_01	DB_ID:1936	231	36	17.4	2.07	2.43e-05	0.0035
Transcrription Target	hsa_V$TATA_01	DB_ID:2025	241	37	18.16	2.04	2.64e-05	0.0035
Transcrription Target	hsa_V$HNF1_C	DB_ID:1991	227	36	17.1	2.11	1.65e-05	0.0035
Transcrription Target	hsa_TATAAA_V$TATA_01	DB_ID:2456	1201	125	90.48	1.38	0.0001	0.0106
Transcrription Target	hsa_RGTTAMWNATT_V$HNF1_01	DB_ID:2422	67	14	5.05	2.77	0.0004	0.0355

## Sheet: M7
Category type	Transcription Factor Binding Site description	TFBS ID	number of reference genes in the category (C)	number of genes in the gene set and also in the category (O)	expected number in the category (E)	Ratio of enrichment (R)	p value from hypergeometric test (rawP)	Multiple testing-adjusted p value
Transcrription Target	hsa_SCGGAAGY_V$ELK1_02	DB_ID:2413	1145	92	48.33	1.9	1.51e-09	8.73e-07
Transcrription Target	hsa_ACTAYRNNNCCCR_UNKNOWN	DB_ID:1928	436	39	18.4	2.12	8.71e-06	0.0017
Transcrription Target	hsa_V$CETS1P54_01	DB_ID:1861	253	24	10.68	2.25	0.0002	0.0289

## Sheet: M8
Category type	Transcription Factor Binding Site description	TFBS ID	number of reference genes in the category (C)	number of genes in the gene set and also in the category (O)	expected number in the category (E)	Ratio of enrichment (R)	p value from hypergeometric test (rawP)	Multiple testing-adjusted p value
Transcrription Target	hsa_SCGGAAGY_V$ELK1_02	DB_ID:2413	1145	87	40.09	2.17	4.99e-12	2.65e-09
Transcrription Target	hsa_V$GABP_B	DB_ID:2059	247	26	8.65	3.01	6.1e-07	0.0002
Transcrription Target	hsa_GGAANCGGAANY_UNKNOWN	DB_ID:2258	104	14	3.64	3.85	1.57e-05	0.0028
Transcrription Target	hsa_RCGCANGCGY_V$NRF1_Q6	DB_ID:2441	880	52	30.81	1.69	0.0002	0.0266
Transcrription Target	hsa_V$NRF2_01	DB_ID:1915	261	21	9.14	2.3	0.0004	0.0426

## Sheet: M9
Category type	Transcription Factor Binding Site description	TFBS ID	number of reference genes in the category (C)	number of genes in the gene set and also in the category (O)	expected number in the category (E)	Ratio of enrichment (R)	p value from hypergeometric test (rawP)	Multiple testing-adjusted p value
Transcrription Target	hsa_RCGCANGCGY_V$NRF1_Q6	DB_ID:2441	880	53	28.42	1.86	9.59e-06	0.0051

## Sheet: M12
Category type	Transcription Factor Binding Site description	TFBS ID	number of reference genes in the category (C)	number of genes in the gene set and also in the category (O)	expected number in the category (E)	Ratio of enrichment (R)	p value from hypergeometric test (rawP)	Multiple testing-adjusted p value
Transcrription Target	hsa_CTTTGT_V$LEF1_Q2	DB_ID:2428	1873	73	38.7	1.89	6.54e-08	3.73e-05
Transcrription Target	hsa_V$E2F1_Q4	DB_ID:2096	235	19	4.86	3.91	4.62e-07	0.0001
Transcrription Target	hsa_AACTTT_UNKNOWN	DB_ID:1851	1821	68	37.63	1.81	9.79e-07	0.0002
Transcrription Target	hsa_V$VDR_Q6	DB_ID:2325	258	17	5.33	3.19	2.8e-05	0.004
Transcrription Target	hsa_V$SRY_02	DB_ID:1959	243	16	5.02	3.19	4.85e-05	0.0055
Transcrription Target	hsa_V$NFMUE1_Q6	DB_ID:2191	232	15	4.79	3.13	0.0001	0.0082
Transcrription Target	hsa_V$FREAC7_01	DB_ID:2047	183	13	3.78	3.44	0.0001	0.0082
Transcrription Target	hsa_GGGAGGRR_V$MAZ_Q6	DB_ID:2430	2180	69	45.04	1.53	0.0002	0.0143
Transcrription Target	hsa_V$MAZR_01	DB_ID:2142	211	13	4.36	2.98	0.0005	0.0238
Transcrription Target	hsa_V$EVI1_06	DB_ID:1855	18	4	0.37	10.75	0.0004	0.0238
Transcrription Target	hsa_V$TFIIA_Q6	DB_ID:2215	239	14	4.94	2.83	0.0005	0.0238
Transcrription Target	hsa_V$CEBP_Q3	DB_ID:2254	242	14	5	2.8	0.0005	0.0238
Transcrription Target	hsa_RTAAACA_V$FREAC2_01	DB_ID:2417	873	33	18.04	1.83	0.0006	0.0264
Transcrription Target	hsa_V$PPARA_02	DB_ID:2161	124	9	2.56	3.51	0.0011	0.0369
Transcrription Target	hsa_V$E2F_Q6_01	DB_ID:2297	229	13	4.73	2.75	0.001	0.0369
Transcrription Target	hsa_GGGTGGRR_V$PAX4_03	DB_ID:2445	1242	42	25.66	1.64	0.0011	0.0369
Transcrription Target	hsa_V$HNF6_Q6	DB_ID:2182	231	13	4.77	2.72	0.0011	0.0369
Transcrription Target	hsa_V$E2F_03	DB_ID:2158	235	13	4.86	2.68	0.0013	0.0412
Transcrription Target	hsa_V$PAX4_04	DB_ID:2067	209	12	4.32	2.78	0.0014	0.0421
Transcrription Target	hsa_V$ZIC2_01	DB_ID:2107	242	13	5	2.6	0.0016	0.0457
Transcrription Target	hsa_CCCNNGGGAR_V$OLF1_01	DB_ID:2443	305	15	6.3	2.38	0.0018	0.0467
Transcrription Target	hsa_V$AMEF2_Q6	DB_ID:2072	244	13	5.04	2.58	0.0018	0.0467
Transcrription Target	hsa_V$STAT5A_03	DB_ID:2144	246	13	5.08	2.56	0.0019	0.0472
Transcrription Target	hsa_V$MYCMAX_01	DB_ID:1923	247	13	5.1	2.55	0.002	0.0476
Transcrription Target	hsa_V$E2F1_Q6	DB_ID:2097	222	12	4.59	2.62	0.0023	0.0486
Transcrription Target	hsa_V$PAX4_01	DB_ID:2064	251	13	5.19	2.51	0.0023	0.0486
Transcrription Target	hsa_TTGTTT_V$FOXO4_01	DB_ID:2416	1973	59	40.77	1.45	0.0023	0.0486
Transcrription Target	hsa_V$E2F_Q4_01	DB_ID:2296	225	12	4.65	2.58	0.0026	0.0495
Transcrription Target	hsa_V$CEBP_01	DB_ID:1958	255	13	5.27	2.47	0.0026	0.0495
Transcrription Target	hsa_V$E2F1_Q6_01	DB_ID:2314	225	12	4.65	2.58	0.0026	0.0495

## Sheet: M13
Category type	Transcription Factor Binding Site description	TFBS ID	number of reference genes in the category (C)	number of genes in the gene set and also in the category (O)	expected number in the category (E)	Ratio of enrichment (R)	p value from hypergeometric test (rawP)	Multiple testing-adjusted p value
Transcrription Target	hsa_CTGCAGY_UNKNOWN	DB_ID:2137	729	32	13.33	2.4	4.52e-06	0.0025
Transcrription Target	hsa_AACTTT_UNKNOWN	DB_ID:1851	1821	58	33.29	1.74	1.87e-05	0.0051
Transcrription Target	hsa_V$LMO2COM_02	DB_ID:2035	232	14	4.24	3.3	9.92e-05	0.0136
Transcrription Target	hsa_V$GCM_Q2	DB_ID:2179	231	14	4.22	3.32	9.47e-05	0.0136
Transcrription Target	hsa_CAGCTG_V$AP4_Q5	DB_ID:2403	1432	45	26.18	1.72	0.0002	0.022
Transcrription Target	hsa_TGGAAA_V$NFAT_Q4_01	DB_ID:2437	1795	53	32.81	1.62	0.0003	0.0274
Transcrription Target	hsa_V$GATA1_02	DB_ID:1930	234	13	4.28	3.04	0.0004	0.0314
Transcrription Target	hsa_AAANWWTGC_UNKNOWN	DB_ID:1845	187	11	3.42	3.22	0.0007	0.048

[truncated: 3 more sheets: M15, M17, M18]
